# Supplementary material for: Excitatory amino acid transporter 1 supports adult hippocampal neural stem cell self-renewal
Source: iScience. 2023 Jun 8;26(7):107068. doi: 10.1016/j.isci.2023.107068 (PMC10391730; doi:10.1016/j.isci.2023.107068)
Supplement: Table S3. RNA-seq raw normalized counts, supplement to Figure 6 [file mmc4.xlsx]

## Sheet: norm counts
	Veh-Veh	Veh-Veh	Veh-Veh	Veh-Glut	Veh-Glut	Veh-Glut	TFBTBOA-Veh	TFBTBOA-Veh	TFBTBOA-Veh	TFBTBOA-Glut	TFBTBOA-Glut	TFBTBOA-Glut
GeneID	L7466_KirbyE_1_V1C_1_S1_L001	L7470_KirbyE_5_V1C_1_S5_L001	L7474_KirbyE_9_V1C_1_S9_L001	L7467_KirbyE_2_V1C_1_S2_L001	L7471_KirbyE_6_V1C_1_S6_L001	L7475_KirbyE_10_V1C_1_S10_L001	L7468_KirbyE_3_V1C_1_S3_L001	L7472_KirbyE_7_V1C_1_S7_L001	L7476_KirbyE_11_V1C_1_S11_L001	L7469_KirbyE_4_V1C_1_S4_L001	L7473_KirbyE_8_V1C_1_S8_L001	L7477_KirbyE_12_V1C_1_S12_L001
4933401J01Rik	0	0	0	0	0	0	0	0	0	0	0	0
Gm26206	0	0	0	0	0	0	0	0	0	0	0	0
Xkr4	0	1.0604	0	0	0	0.926688	0	4.99107	0	0.816771	1.14728	0
Gm18956	0	0	1.05258	0	0	0	0	0	0	0	0	0
Gm37180	0	0	0	2.94612	0	0	0	0	0	0	0	0
Gm37363	0	0	1.05258	0	0	0	3.27933	3.99286	0	0	0	0
Gm37686	0	0	4.21032	0	0	0	0	0	0	0	0	0
Gm1992	0	0	0	0	0	0	0	0	0	0	0	0
Gm37329	0	0	0	0	0	0	0	0	0	0	0	0
Gm7341	1.74126	1.0604	1.05258	0	0	0.926688	1.09311	1.99643	1.00573	0.816771	1.14728	0
Gm38148	0	0	0	0	0	0	0	0	0	0	0	0
Gm19938	13.0594	0	0	5.89224	0	1.85338	3.27933	3.99286	1.00573	3.26708	0	0
Gm10568	0	0	0	0	0	0	0	0	0	0	0	0
Gm38385	0	0	0	0	0	0	0	0	0	0	0	0
Gm27396	0	0	0	0	0	0	0	0	0	0	0	0
Gm37381	0	0	0	0	0	0	0	0	0	0	0	0
Rp1	0	12.7248	22.1042	8.83836	4.21696	8.34019	0	2.99464	0	4.90063	16.0619	0
Gm6101	0	0	0	0	0	0	0	0	0	0	0	0
Gm37483	0	0	0	0	0	0	0	0	0	0	0	0
Sox17	0	0	0	0	0	0	0	0	0	0	0	0
Gm37587	0	0	0	0	0	0	0	0	0	0	0	0
Gm7357	0	0	0	0	0	0	0	0	0	0	0	0
Gm22307	0	0	0	0	0	0	0	0	0	0	0	0
Gm38076	0	0	0	0	0	0	0	0	0	0	0	0
Gm37323	0	0	0	0	0	0	0	0	0	0	0	0
Gm7369	0	0	0	0	0	0	0	0	0	0.816771	0	0
Gm6085	15.6713	19.0873	19.999	13.7486	5.2712	17.6071	18.5829	12.9768	11.0631	18.7857	6.88367	15.3647
Gm6119	0	0	0	0	0	0	0	0	0	0	0	0
Gm25493	0	0	0	0	0	0	0	0	0	0	0	0
Gm2053	2.61189	0	0	0	0	0	0	0	0	2.45031	0	0
Gm6123	9.57693	13.7853	15.7887	16.6947	12.6509	16.6804	17.4898	11.9786	12.0688	8.98448	22.9456	16.325
Mrpl15	1344.25	1410.34	1349.41	1523.14	1409.52	1399.3	1382.79	1350.58	1270.24	1482.44	1356.08	1221.5
Gm37144	0	0	3.15774	0	0	0	6.55867	0.998214	1.00573	0	1.14728	0.960295
Lypla1	708.693	813.33	817.855	713.943	859.205	971.169	797.971	768.625	806.599	743.262	927.001	819.132
Gm37988	0	0	0	0	0	0	0	0	0	0	0	0
Tcea1	1343.38	1500.47	1597.82	1585.01	1492.8	1908.98	1391.53	1404.49	1483.46	1154.91	1327.4	1341.53
Gm6104	136.689	145.275	134.73	147.306	152.865	149.197	131.173	129.768	127.728	101.28	104.402	117.156
Gm37277	23.507	36.0537	14.7361	13.7486	11.5966	14.827	2.18622	16.9696	5.02867	9.80125	4.58911	10.5632
Rgs20	262.93	202.537	248.409	239.618	202.414	190.898	247.043	249.554	245.399	249.115	238.634	246.796
Gm17100	0	0	0	0	0	0	0	0	5.02867	0	0	1.92059
Gm37079	0	1.0604	4.21032	0	3.16272	6.48682	20.7691	0.998214	0	1.63354	20.651	15.3647
Gm16041	6.96504	4.24162	18.9464	0.98204	0	1.85338	6.55867	20.9625	0	0	8.03095	10.5632
Gm17101	0	0	0	0	0	0	0	0	0	0	0	0
Atp6v1h	1507.06	1504.71	1515.72	1506.45	1742.66	1610.58	1743.51	1801.78	1699.69	1737.27	1590.13	1795.75
Gm7182	0	0	0	0	0	0	0	0	0	0	0	0
Gm37567	0	0	0	1.96408	0	0	0	0	0	0	0	0
Gm38264	0	0	0	0	0	0	0	0	0	0	0	0
Oprk1	0	0	0	0	0	0	0	0	0	0	0	0
Gm36965	0	0	0	0	0	0	0	0	0	0	0	0
Gm22463	0	0	0	0	0	0	0	0	0	0	0	0
Gm37429	0	0	0	0	0	0	0	0	0	0	0	0
Npbwr1	0	0	0	0	0	0	0	0	0	0	0	0
Gm19214	0	0	0	0	0	0	0	0	0	0	0	0
Rb1cc1	405.713	517.477	613.654	425.223	450.16	604.201	705.057	557.004	586.343	459.025	492.183	552.17
4732440D04Rik	26.1189	16.9665	6.31548	2.94612	0	28.7273	5.46555	16.9696	5.02867	34.3044	9.17823	15.3647
Fam150a	0	0	0	0	0	0	0	0	0	0	0	0
Gm2147	1.74126	1.0604	3.15774	1.96408	0	2.78006	1.09311	2.99464	3.0172	0	0	1.92059
Gm7417	0	0	0	0	0	0	0	0	0	0	0	0
Gm19026	6.96504	3.18121	0	0.98204	2.10848	1.85338	0	3.99286	5.02867	2.45031	2.29456	0
St18	1.74126	0	8.42064	0	0	4.63344	4.37244	2.99464	0	0	2.29456	11.5235
Gm42492	0	0	0	0	0	0	0	0	0	0	0	0
Gm7449	0	0	0	0	0	0	0	0	0	0	0	0
Gm37108	9.57693	5.30202	3.15774	5.89224	6.32544	5.56013	6.55867	4.99107	6.03441	9.80125	11.4728	3.84118
Gm37275	0	0	0	0	0	0	0	0	0	0	0	0
Gm37225	0	0	0	0	0	0	0	0	0	0	0	0
Gm37489	0	0	0	0	0	0	0	0	0	0	0	0
Gm5694	0	0	0	0	0	0	0	0	0	0	0	0
Pcmtd1	471.011	492.028	496.818	451.738	527.12	585.667	450.362	425.239	504.879	395.317	488.741	584.82
Gm26983	0	0	0	0	0	0	0	0	0	0	0	0
Gm38372	13.0594	4.24162	8.42064	1.96408	7.37968	1.85338	6.55867	0	11.0631	8.98448	10.3255	4.80148
Gm9826	93.1574	69.9867	77.8909	77.5811	87.5019	94.5222	62.3073	82.8518	64.367	86.5777	96.3714	79.7045
Nras-ps2	0	0	0	0	0	0	0	0	0	0	0	0
Gm23274	0	0	0	0	0	0	0	0	0	0	0	0
Gm19002	0	0	0	0	0	0	0	0	0	0	0	0
Gm26901	2.61189	27.5705	5.2629	5.89224	11.5966	10.1936	6.55867	7.98571	7.04014	4.08385	8.03095	1.92059
Gm18984	0	0	0	0	0	0	0	0	0	0	0	0
Gm30414	0	0	1.05258	0	0	0	1.09311	0	0	0	0	0.960295
Gm37791	0	0	0	0	0	0	0	0	0	0	0	0
Gm7470	0	0	0	0	0	0	0	0	0	0	0	0
Rps2-ps2	0	0	0	0	0	0	0	0	0	0	0	0
Gm38216	0	0	0	0	0	0	0	0	0	0	0	0
Sntg1	4.35315	0	1.05258	2.94612	0	0	0	3.99286	0	0	0	0
Gm38024	0	0	0	0	0	0	0	0	0	0	0	0
Gm16284	0	0	0	0	1.05424	0	0	0	0	0	0	0
Gm38259	0	0	0	0	0	0	0	0	0	0	0	0
Gm23358	0	0	0	0	0	0	0	0	0	0	0	0
Gm37005	0	0	0	0	0	0	0	0	0	0	0	0
Gm15452	18.2832	33.9329	28.4197	36.3355	26.356	22.2405	26.2347	14.9732	20.1147	21.236	22.9456	21.1265
Gm36964	0	0	0	0	0	0	0	0	0	0	0	0
Gm24276	1.74126	6.36242	3.15774	0.98204	2.10848	1.85338	6.55867	2.99464	0	2.45031	3.44184	2.88089
Gm6152	0	0	0	0	0	0	0	0	0	0	0	0
Gm7445	0	0	0	0	0	0	0	0	0	0	0	0
Gm7493	1.74126	2.12081	2.10516	1.96408	2.10848	1.85338	0	0.998214	3.0172	2.45031	1.14728	3.84118
Gm37629	0	0	0	0	0	0	0	0	0	0	0	0
Gm38008	0	0	0	0	0	0	0	0	0	0	0	0
Gm37143	0	0	0	0	0	0	0	0	0	0	0	0
Gm6187	0	0	0	0	0	0	0	0	0	0.816771	0	0
Gm18299	0	0	0	0	0	0	0	0	0	0	0	0
Gm7512	0	0	0	0	0	0	0	0	0	0	0	0
Gm24765	0	0	0	0	0	0	0	0	0	0	0	0
Gm18300	0	0	0	0	0	0	0	0	0	0	0	4.80148
Rrs1	2177.44	2186.55	2202	2368.68	2228.66	2514.1	1758.82	1854.68	1814.35	1939.01	1602.75	1913.87
Adhfe1	242.035	208.9	235.778	216.049	240.367	233.525	245.95	256.541	230.313	210.727	213.394	230.471
2610203C22Rik	48.7553	48.7786	49.4713	41.2457	45.3323	31.5074	63.4004	82.8518	63.3613	86.5777	74.5731	96.9898
Gm6161	257.706	250.255	268.408	279.881	253.018	271.52	207.691	224.598	254.451	228.696	215.688	245.836
3110035E14Rik	72.2623	37.1141	98.9426	64.8146	28.4645	34.2875	15.3036	30.9446	42.2409	105.363	29.8292	39.3721
Gm29520	0	0	0	0	0	0.926688	0	0	0	0	0	0
Mybl1	222.011	173.906	191.57	182.659	205.577	161.244	184.736	144.741	125.717	151.919	145.704	185.337
Vcpip1	818.392	854.686	1074.68	784.65	1270.36	1181.53	972.869	988.232	1171.68	1018.51	1048.61	1089.94
1700034P13Rik	1.74126	1.0604	1.05258	6.87428	1.05424	1.85338	1.09311	0	3.0172	0	3.44184	0
Sgk3	558.944	476.121	557.868	567.619	574.561	612.541	437.244	447.2	563.211	447.59	468.09	512.798
Gm6195	3.48252	1.0604	0	1.96408	7.37968	2.78006	6.55867	2.99464	3.0172	4.90063	4.58911	1.92059
Gm22607	0	0	0	0	2.10848	0	0	0	0	0	0	0
Mcmdc2	5.22378	7.42283	5.2629	8.83836	4.21696	9.26688	1.09311	3.99286	8.04588	2.45031	4.58911	7.68236
Snhg6	363.053	370.081	370.508	361.391	361.604	362.335	319.188	328.413	309.766	346.311	484.152	317.858
Snord87	2.61189	3.18121	6.31548	0.98204	5.2712	5.56013	4.37244	0.998214	3.0172	1.63354	1.14728	1.92059
Tcf24	0	0	0	3.92816	0	0	0	0	0	0	4.58911	0
E330040D14Rik	0.87063	0	0	0	0	0	0	0	0	0	0	0
Ppp1r42	0.87063	3.18121	0	0	0	0.926688	0	0	0	0	0	0
Gm15818	0	0	0	0	0	0	0	0	0	0	0	0
Gm24674	0	0	0	0	0	0	0	0	0	0	0	0
Cops5	2503.06	2785.68	2453.56	2565.09	2522.8	2421.44	2304.28	2482.56	2306.15	2331.06	2728.23	2440.11
Cspp1	236.811	265.101	317.879	201.318	284.645	256.693	250.322	274.509	244.394	343.861	346.478	398.523
1700047N06Rik	0	0	0	0	0	0	0	0.998214	0	0	0	3.84118
Arfgef1	295.143	319.182	290.512	299.522	276.211	344.728	287.488	420.248	318.818	320.991	386.633	269.843
Gm26348	0	4.24162	0	0.98204	0	0	2.18622	0	0	0	1.14728	0
Gm37569	0	0	0	0	1.05424	1.85338	0	0	0	0	2.29456	0
Cpa6	0	0	1.05258	0	0	0	0	0	0	0	0	0
Gm38005	0	0	1.05258	0	0	0	0	0	0	0	0	0
Gm15604	0	0	0	0	0	0	0	0	0	0	0	0
Gm25253	0	0	0	0	0	0	0	0	0	0	0	0
Gm15603	0	0	0	0	0	0	0	0	0	0	0	0
Gm37133	0	0	0	0	0	0	0	0	0	0	0	0
Gm5522	0	0	0	0	0	0	0	0	0	0	0	0
Gm28659	0	0	0	0	0	0	0	0	0	0	0	0
Gm22963	0	0	0	0	0	0	0	0	0	0	0	0
Prex2	25.2483	50.8994	55.7868	53.0302	62.2001	68.5749	44.8175	108.805	61.3498	70.2423	96.3714	106.593
Gm24173	0	0	0	0	0	0	0	0	0	0	0	0
Gm28686	0	0	0	0	0	0	0	0	0	0	0	0
Gm37410	0	0	0	0	0	0	0	0	0	0	0	0
A830018L16Rik	14.8007	0	6.31548	0	0	0	0	3.99286	0	0	6.88367	0
Gm38178	0	0	0	0	0	0	0	0	0	0	0	0
Gm29273	0	0	0	0	0	0	0	0	0	0	0	0
Gm38069	0	0	0	0	0	0	0	0	0	1.63354	0	0
Gm7560	0	0	1.05258	0	0	0.926688	0	0	0	0	0	0
Gm22633	0	0	1.05258	0	0	0	0	0	0	0	0	0
Mir6341	0	0	0	0	0	0	0	0	0	0	0	0
Gm2383	0	0	0	0	0	0	0	0	1.00573	0	0	0
Gm6216	0	0	0	0	0	0	0	0	0	0	0	0
Gm17644	0	0	3.15774	0	0	0	0	0	0	0	0	0
Gm29663	0	0	1.05258	0	0	0	0	0	0	0	0	0
Sulf1	40.9196	62.5638	69.4703	23.569	43.2238	66.7215	51.3762	33.9393	63.3613	25.3199	9.17823	48.0148
Slco5a1	28.7308	34.9933	24.2093	19.6408	26.356	34.2875	14.2104	11.9786	40.2294	27.7702	25.2401	39.3721
Gm37162	0	0	0	0	0	0	0	0	0	0	0	0
Gm5250	0	0	0	0	0	0	0	0	0	0	0	0
Gm29283	0	0	1.05258	0	0	0	0	0	0	0	0	0
Prdm14	0	0	1.05258	0	0	0	0	0	0	0.816771	0	0
Ncoa2	417.902	521.719	492.608	522.445	694.744	646.828	560.766	543.029	514.936	479.445	566.756	633.795
Gm38376	1.74126	3.18121	1.05258	0	0	2.78006	0	1.99643	0	0.816771	1.14728	0
Gm37409	0	0	6.31548	0	0	0	0	0	1.00573	0	0	0
Gm27881	0	0	0	0	0	0	0	0	0	0	0	0
Gm38223	0	0	1.05258	0	0	1.85338	0	0	0	0	0	0
Gm37702	0	0	0	0	0	0.926688	1.09311	1.99643	0	0	0	0
Gm23169	0	0	0	0	0	0	0	0	0	0	0	0
Gm38120	0	0	11.5784	7.85632	2.10848	1.85338	0	3.99286	2.01147	17.1522	3.44184	0
Gm38380	6.96504	16.9665	13.6835	4.9102	0	1.85338	5.46555	7.98571	2.01147	1.63354	4.58911	4.80148
Gm29570	0	0	0	0	0	0	0	0	0	0	0	0
Gm7593	0	0	0	0	0	0	0	0	0	0	0	0
Tram1	3318.84	3363.6	3721.92	3594.27	3608.66	3942.13	3476.09	3161.34	3679.98	3271.17	3323.67	3746.11
Lactb2	392.654	404.014	446.294	458.613	389.014	419.79	400.079	449.196	524.994	386.333	414.168	416.768
Gm38319	6.96504	18.0269	8.42064	4.9102	7.37968	0.926688	1.09311	5.98929	2.01147	9.80125	18.3565	12.4838
Xkr9	0	0	0	0	0	1.85338	0	0	0	0	0	0
Gm26273	0	0	0	0	0	0	0	0	0	0	0	0
Gm5523	0	1.0604	0	0	0	0	1.09311	3.99286	1.00573	0	1.14728	1.92059
Gm36947	10.4476	14.8457	14.7361	41.2457	28.4645	27.8006	10.9311	31.9429	18.1032	34.3044	17.2092	24.9677
Gm25491	0	0	0	0	0	0	0	0	0	0	0	0
Gm37400	0	0	0	0	0	1.85338	2.18622	0	7.04014	0	0	3.84118
Eya1	783.567	826.055	905.219	922.135	946.707	874.794	726.919	950.3	954.442	852.709	848.986	931.487
Gm22616	0	0	0	0	0	0	0	0	0	0	0	0
Gm37444	0	0	0	0	0	0	0	0	0	0.816771	0	0
Gm9947	0	0	0	0	0	0	2.18622	0.998214	0	0	0	0.960295
Msc	5.22378	0	4.21032	1.96408	0	0	1.09311	0	0	1.63354	0	0
Gm37412	0	0	0	0	0	0	0	0	0	0	0	0
Smt3h2-ps4	204.598	194.054	163.15	211.139	173.95	183.484	154.129	208.627	156.895	178.056	205.363	163.25
Rpl5-ps1	201.986	199.356	157.887	218.013	186.6	153.83	174.898	180.677	142.814	178.873	220.278	155.568
Trpa1	0	0	0	0	0	0	0	0	0	0	0	0
Gm26345	0	0	0	0	0	0	0	0	0	0	0	0
Gm10566	134.077	119.826	98.9426	108.024	89.6104	90.8154	119.149	119.786	105.602	113.531	117.022	102.752
Kcnb2	0	0	0	0	0	0	0	0	0	0	0	0
Gm38116	0	0	0	0	0	0	0	0	0	0	0	0
Gm37138	0	0	0	0	0	0	0	0	0	0	0	0
Gm25227	0	0	0	0	0	0	0	0	0	0	0	0
Gm25168	0	0	0	0	0	0	0	0	0	0	0	0
Gm6060	0	0	0	0	0	0	0	0	0	0	0	0
Gm28669	0	0	0	0	0	0	0	0	0	0	0	0
Terf1	419.643	426.282	255.777	332.912	348.953	441.104	343.237	304.455	323.847	322.625	309.765	321.699
Gm37509	0	3.18121	1.05258	0	2.10848	0	0	0	1.00573	0	0	0
Sbspon	0	0	2.10516	0	0	1.85338	0	0	0	0	1.14728	0
Gm23259	0	0	0	0	0	0	0	0	0	0	0	0
Gm7634	0	0	0	0	0	0	0	0	0	0	0	0
4930444P10Rik	23.507	20.1477	2.10516	11.7845	10.5424	3.70675	16.3967	5.98929	9.05161	6.53417	14.9146	5.76177
Rpl7	8692.37	9731.33	8594.32	9155.56	8306.36	8240.11	8595.13	9071.77	8321.45	8860.33	11828.4	8231.65
Rdh10	156.713	108.161	125.257	183.641	135.997	130.663	186.922	118.788	159.912	146.202	138.821	118.116
Gm38249	0	0	0	0	0	0	0	0	0	0	0	0
Gm28095	0.87063	0	0	0	1.05424	0	0	0	0	0	0	0
Stau2	587.675	634.122	553.657	630.47	578.778	650.535	550.928	588.946	533.039	591.342	504.803	590.582
Gm7568	0	0	0	0	0	0	0	0	0	0	0	0
Ube2w	574.616	610.793	625.233	519.499	592.483	635.708	644.935	506.095	656.745	570.106	634.445	678.929
Gm38342	2.61189	0	1.05258	0	1.05424	0	0	0	2.01147	0.816771	0	1.92059
Eloc	1994.61	2115.51	1888.33	1979.79	1975.65	1824.65	1830.96	2009.41	1917.94	1931.66	1917.1	1756.38
D030040B21Rik	0.87063	0	0	0.98204	0	0	0	0	0	0	0	0
Gm7654	2.61189	0	0	0	0	0	0	0	1.00573	0	0	0
Tmem70	1002.97	996.78	1123.1	1188.27	1054.24	1125	961.938	1149.94	910.19	1076.5	1023.37	948.772
Ly96	42.6609	40.2954	55.7868	77.5811	26.356	39.8476	71.0522	71.8714	61.3498	41.6553	66.5422	64.3398
Gm29649	0	0	0	0	0	0	0	0	0	0	0	0
Gm5828	0.87063	1.0604	0	0	1.05424	0.926688	1.09311	0	2.01147	0	1.14728	0
Gm28376	0	0	0	0	0	0	0	0	0	0	0	0
4921511E07Rik	0	0	0	0	0	0	0	0	0	0	0	0
Jph1	2.61189	0	28.4197	4.9102	3.16272	8.34019	4.37244	10.9804	9.05161	0	1.14728	5.76177
Gm28783	0	0	0	0	0	0	0	0	0	0	0	0
Gdap1	12.1888	37.1141	16.8413	27.4971	22.139	20.3871	8.74489	14.9732	12.0688	17.969	18.3565	45.1339
Gm28784	0	0	1.05258	0	0	0	0	0	0	0	0	0
Gm28785	0	0	0	0	0	0	0	0	0	0	0	0
Gm5251	0	0	0	0	0	0	0	0	0	0	0	0
Rbm6-ps1	14.8007	4.24162	16.8413	17.6767	11.5966	13.9003	15.3036	16.9696	11.0631	17.969	13.7673	13.4441
Gm6075	0	0	0	0	0	0	0	0	0	0	0	0
Gm25166	0	0	0	0	0	0	0	0	0	0	0	0
Pi15	0	0	0	0	0	0.926688	0	0	0	0.816771	0	0
Gm28154	0	0	0	0	0	0	0	0	0	0	0	0
Gm16070	0	0	0	0	0	0	0	0	0	0	0	0
Crispld1	0	0	0	0	0	0	0	2.99464	0	0	0	0
Gm28153	0	0	0	0	0	0	0	0	0	0	0	0
Gm7690	0	0	0	0	0	0	0	0	0	0	0	0
Gm18775	0	0	0	0	0	0	0	0	0	0	0	0
Gm17969	0	0	0	0	0	0	0	0	0	0	0	0
Gm28756	0	0	0	0	0	0	0	0	0	0	0	0
Gm28755	0	0	0	0	0	0	0	0	0	0	0	0
Gm45784	0	0	0	0	0	0	0	0	0	0	0	0
Crisp4	0	0	1.05258	0	0	0	0	0	0	0	0	0
Defb44-ps	0	0	0	0	0	0	0	0	0	0	0	0
Defb18	0	0	0	0	0	0	0	0	0	0	0	0
Defb41	0	0	0	0	0	0	0	0	0	0	0	0
Gm17837	0	0	0	0	0	0	0	0	0	0	0	0
Gm29006	0	0	0	0	0	0	0	0	0	0	0	0
Gm5252	0	0	0	0	0	0	0	0	0	0	0	0
Gm24075	0	0	0	0	0	0	0	0	0	0	0	0
Gm28343	0	0	0	0	0	0	0	0	0	0	0	0
Gm28344	0	0	0	0	0	0	0	0	0	0	0	0
Gm15825	0	0	0	0	0	0	0	0	0	0	0	0
Tfap2d	0	0	0	0	0	0	0	0	0	0	0	0
Gm10075	181.962	211.02	205.253	222.923	243.529	258.546	149.756	170.695	160.918	146.202	193.89	134.441
Tfap2b	0	1.0604	0	0	0	0	3.27933	0	0	0	0	0
Gm28340	0	0	0	0	0	0	0	0	0	0	0	0
Gm28341	0	0	0	0	0	0	0	0	0	0	0	0
Gm4849	9.57693	5.30202	7.36806	4.9102	5.2712	7.4135	1.09311	2.99464	6.03441	9.80125	6.88367	8.64266
Gm24633	0	0	0	0	0	0	0	0	0	0	0	0
Gm38382	0	0	0	0	0	0	0	0	0	0	0	0
Pkhd1	13.0594	6.36242	3.15774	0	7.37968	11.1203	14.2104	12.9768	10.0573	0	0	11.5235
Gm37315	0	0	0	0	0	0	0	0	0	0	0	0
4930486I03Rik	0	0	0	0	0	0	0	0	0	0	0	0
Gm15795	0	0	0	0	0	0	0	0	0	0	0	0.960295
Gm24162	0	0	0	0	0	0	0	0	0	0	0	0
Mir206	0	0	0	0	0	0	0	0	0	0	0	0
Gm28653	0	0	0	0	0	0	0	0	0	0	0	0
Mir133b	0	0	0	0	0	0	0	0	0	0	0	0
Il17a	0	0	0	0	0	0	0	0	0	0	0	0
Il17f	1.74126	5.30202	0	0	0	0.926688	1.09311	0	5.02867	0	0	0
Mcm3	5601.63	6377.27	6113.39	6168.19	6247.43	5971.58	5897.33	5810.61	5833.26	5654.51	5118.01	5672.46
Gm20587	0	0	0	0	0	6.48682	2.18622	0	0	0	0	0
Gm28065	0	0	0	0	0	0	0	0	0	0	0	0
Gm24723	0	0	0	0	0	0	0	0	0	0	0	0
6720483E21Rik	3.48252	6.36242	0	0	1.05424	0	0	0.998214	6.03441	5.7174	0	0.960295
Paqr8	652.102	740.162	728.386	833.752	1003.64	819.192	966.31	999.213	1082.17	840.457	954.536	1054.4
Gm24171	0	0	0	0	0	0	0	0.998214	0	0	3.44184	0
Gm28064	0	0	0	0	0	0	0	0	0	0	0	0
Efhc1	3.48252	16.9665	10.5258	16.6947	26.356	25.0206	24.0484	15.9714	21.1204	23.6864	39.0075	4.80148
Tram2	168.902	201.477	274.723	207.21	301.513	265.033	291.861	280.498	305.743	222.162	295.998	340.905
Gm28287	0	0	0	0	0	0	0	0	0	0	0	0
Gm2693	0	5.30202	10.5258	0	2.10848	4.63344	2.18622	5.98929	11.0631	2.45031	1.14728	3.84118
Tmem14a	135.818	164.363	117.889	162.037	99.0985	139.93	226.274	112.798	166.952	155.186	173.239	175.734
Gm38224	0.87063	2.12081	8.42064	0	1.05424	0	0	0	1.00573	0	0	0
Gsta3	0	0	0	4.9102	0	0	0	0	0	0	1.14728	3.84118
Gm28836	0	0	0	0	0	0	0	0	0	0	0	0
Gm7094	2.61189	0	1.05258	0.98204	3.16272	0	0	0	1.00573	0	0	0
Gm4956	0	0	1.05258	0	0	0	0	0	0	0	0	0
Gm21909	0	0	0	0	0	0	0	0	0	0	0	0
Khdc1a	0	0	0	0	0	0	0	0	0	0	0	0
Gm16329	0	0	0	0	0	0	0	0	0	0	0	0
Gm16327	0	0	0	0	0	0	0	0	0	0	0	0
Khdc1c	0	0	0	0	0	0	0	0	0	0	0	0
Gm2709	0	0	0	0	0	0	0	0	0	0	0	0
Gm16533	0	0	0	0	0	0	0	0	0	0	0	0
Khdc1b	0	1.0604	0	0	0	0	0	0	0	0	0	0
Gm16328	0	0	0	0	0	0	0	0	0	0	0	0
Kcnq5	178.479	128.309	119.994	149.27	228.77	200.165	132.266	133.761	256.462	194.391	143.41	84.506
Gm36949	0	6.36242	8.42064	9.8204	3.16272	10.1936	12.0242	0	1.00573	0	4.58911	4.80148
Gm7658	109.699	131.49	126.31	128.647	130.726	111.203	114.777	139.75	108.619	118.432	122.759	107.553
Gm38243	0	6.36242	0	3.92816	2.10848	12.0469	0	0	0	0.816771	1.14728	0
Gm26580	24.3776	41.3558	21.0516	30.4432	31.6272	15.7537	15.3036	33.9393	11.0631	14.7019	27.5347	26.8883
Gm5696	0	0	0	0	0	0	0	0	0	0	0	0
Gm28239	0	0	0	0	0	0	0	0	0	0	0	0
Rims1	20.8951	16.9665	15.7887	5.89224	28.4645	17.6071	20.7691	15.9714	34.195	26.9534	20.651	11.5235
Gm26866	0	0	0	0	0	0	0	0	0	0	0	0
Gm7761	0	0	0	0	0	0	0	0	0	0	0	0
Gm29506	0.87063	5.30202	5.2629	6.87428	2.10848	3.70675	6.55867	7.98571	8.04588	4.90063	5.73639	5.76177
4933415F23Rik	3.48252	0	0	0	1.05424	0	0	0	5.02867	0	6.88367	1.92059
Gm24176	0	0	0	0	0	0	0	0	0	0	0	0
Gm6420	0.87063	0	1.05258	0	0	0.926688	3.27933	0	0	0.816771	1.14728	3.84118
Mir30a	0	0	0	0	0	0	0	0	0	0	0	0
Gm27028	0	0	2.10516	0	0	0	0	0	0	0	0	0
Mir30c-2	0	0	0	0	0	0	0	0	0	0	0	0
Gm29107	0	0	0	0	0	0	0	0	0	0	0	0
Gm20954	0	0	0	0	0	0	0	0	0	0	0	0
Ogfrl1	133.206	110.282	114.731	86.4195	87.5019	129.736	115.87	97.825	77.4416	115.981	104.402	98.9104
Gm7784	0	0	0	0	0	0	0	0	0	0	0	0
Gm28822	0	0	0	0	0	0	0	0	0	0	0	0
B3gat2	23.507	11.6644	17.8939	21.6049	3.16272	12.9736	3.27933	14.9732	6.03441	4.90063	32.1238	19.2059
Smap1	129.724	125.128	107.363	150.252	103.316	103.789	139.918	100.82	144.826	128.233	123.906	99.8707
Sdhaf4	370.888	453.853	374.719	409.511	281.482	323.414	382.589	379.321	371.116	412.469	382.044	418.689
Gm26524	0	1.0604	0	0	1.05424	0	0	0	0	0	0	0.960295
Fam135a	494.518	564.135	641.021	508.697	653.629	786.758	592.466	479.143	708.037	535.802	621.825	457.101
Gm37580	0	0	0	1.96408	0	0	0	0	0	0	3.44184	5.76177
Gm26607	0	0	0	0	0	0	0	0	0	0	0	0
Col9a1	13.9301	10.604	8.42064	34.3714	8.43392	12.9736	3.27933	7.98571	10.0573	4.90063	8.03095	15.3647
Col19a1	13.9301	25.4497	15.7887	2.94612	15.8136	10.1936	25.1416	13.975	5.02867	7.35094	5.73639	2.88089
Gm26418	0	0	0	0	0	0	0	0	0	0	0	0
Tubb4b-ps2	7.83567	12.7248	9.47322	9.8204	2.10848	5.56013	25.1416	6.9875	9.05161	11.4348	8.03095	11.5235
Gm28439	2.61189	4.24162	1.05258	5.89224	6.32544	1.85338	3.27933	1.99643	5.02867	4.90063	5.73639	5.76177
Gm10222	0.87063	0	1.05258	0.98204	2.10848	0	0	0.998214	0	0	0	0
Gm28438	0	0	0	0.98204	1.05424	0	1.09311	0	0	2.45031	1.14728	1.92059
Gm28437	25.2483	27.5705	27.3671	21.6049	26.356	26.874	25.1416	18.9661	28.1606	24.5031	33.2711	22.0868
Gm10925	46.1434	34.9933	36.8403	36.3355	45.3323	37.9942	32.7933	34.9375	29.1663	34.3044	55.0694	36.4912
Gm28661	12.1888	7.42283	9.47322	8.83836	8.43392	13.9003	16.3967	15.9714	11.0631	19.6025	22.9456	21.1265
Gm29216	8.7063	19.0873	7.36806	10.8024	10.5424	12.9736	6.55867	10.9804	8.04588	13.8851	36.7129	12.4838
Lmbrd1	833.193	835.598	961.006	744.386	1040.53	1003.6	899.63	770.621	1088.2	854.342	879.963	899.797
Gm28594	0	0	0	0	0	0	0	0	0	0	0	0
Gm28237	0	0	0	0	0	0	0	0	0	0	0	0
Gm9443	0	0	0	0	0	0	0	0	0	0	0	0
Gm29414	0	0	0	0	0	0	0	0	0	0	0	0
Adgrb3	625.112	636.242	793.646	617.703	929.84	904.448	533.438	569.98	873.983	610.128	598.879	607.867
Gm15702	0	0	0	0	0	0	0	0	0	0	0	0
Gm20172	8.7063	3.18121	1.05258	0	5.2712	7.4135	0	0	1.00573	0	0	7.68236
Gm22260	0	0	0	0	0	0	0	0	0	0	0	0
Gm37543	0.87063	0	0	0.98204	0	0	0	0.998214	4.02294	0	2.29456	0
Gm37331	0	4.24162	6.31548	4.9102	3.16272	1.85338	5.46555	3.99286	8.04588	0.816771	3.44184	17.2853
Gm37211	11.3182	5.30202	8.42064	2.94612	4.21696	6.48682	2.18622	0.998214	7.04014	8.98448	3.44184	1.92059
Gm37862	0	0	3.15774	0	0	0.926688	0	0	0	3.26708	0	0.960295
Gm38286	0.87063	1.0604	4.21032	5.89224	4.21696	7.4135	0	0	0	4.90063	3.44184	0.960295
Gm37880	5.22378	16.9665	9.47322	31.4253	6.32544	0	7.65178	7.98571	2.01147	0.816771	2.29456	0.960295
Gm25294	0	0	0	0	0	0	0	0	0	0	0	0
Gm37011	1.74126	0	0	0	0	0	4.37244	0.998214	0	0	1.14728	0.960295
Gm29214	2.61189	2.12081	3.15774	3.92816	4.21696	0.926688	3.27933	0.998214	3.0172	1.63354	0	0
Gm37051	0	0	0	4.9102	3.16272	0	2.18622	1.99643	0	0	3.44184	2.88089
Gm38260	6.96504	0	13.6835	6.87428	4.21696	10.1936	1.09311	4.99107	5.02867	11.4348	2.29456	5.76177
Gm37628	26.9895	3.18121	35.7877	20.6228	6.32544	12.9736	6.55867	3.99286	10.0573	7.35094	21.7983	30.7295
8030445P17Rik	1.74126	11.6644	15.7887	12.7665	2.10848	0	7.65178	11.9786	0	7.35094	20.651	16.325
Gm38198	20.0245	36.0537	25.2619	34.3714	9.48816	41.701	14.2104	16.9696	12.0688	32.6708	50.4803	13.4441
Gm37077	2.61189	3.18121	2.10516	0.98204	7.37968	0	2.18622	2.99464	0	3.26708	1.14728	0.960295
Gm37895	6.96504	7.42283	17.8939	15.7126	10.5424	18.5338	10.9311	7.98571	18.1032	11.4348	27.5347	17.2853
Gm36952	2.61189	15.9061	2.10516	6.87428	12.6509	4.63344	9.838	10.9804	5.02867	15.5186	11.4728	1.92059
Gm37602	11.3182	26.5101	42.1032	17.6767	18.9763	16.6804	20.7691	27.95	10.0573	7.35094	24.0929	12.4838
2900022M07Rik	4.35315	13.7853	3.15774	11.7845	0	5.56013	5.46555	10.9804	2.01147	2.45031	12.6201	5.76177
2900002M20Rik	0	0	6.31548	0.98204	0	0	0	1.99643	0	0.816771	4.58911	0.960295
Gm9884	0	0	7.36806	2.94612	8.43392	0	0	0.998214	1.00573	0	1.14728	3.84118
Gm18443	0	0	0	0	0	0	0	0	0	0	0	0
Gm19123	0	0	0	0	0	0	0	0	0	0	0	0
Gm24064	0	0	0	0	0	0	0	0	0	0	0	0
4931408C20Rik	0	0	0	0	0	0	0	0	0	0	0	0
n-R5s209	0	0	0	0	0	0	0	0	0	0	0	0
Gm19641	0	0	0	0	0	0	0	0	0	0	0	0
Gm5524	0	0	0	0.98204	0	0	0	1.99643	1.00573	0	0	0
Gm18776	0	0	0	0	0	0	0	0	0	0	0	0
Gm19028	0	0	0	0	0	0	0	0	0	0	0	0
Gm38089	0	0	0	0	0	0	0	0	0	0	0	0
Gm7846	40.049	54.0806	47.3661	38.2996	44.2781	25.9473	27.3278	32.9411	31.1778	32.6708	33.2711	31.6897
Gm597	0	0	0	0	0	0	0	0	0	0	0	0
Gm5697	0	2.12081	3.15774	0	2.10848	2.78006	2.18622	2.99464	2.01147	1.63354	3.44184	4.80148
Gm6462	0	0	0	0	0	0	0	0	0	0	0	0
Gm18033	0	0	0	0	0	0	0	0	0	0	0	0
Gm25586	0	0	0	0	0	0	0	0	0	0	0	0
Gm22679	0	0	0	0	0	0	0	0	0	0	0	0
Gm23785	0	0	0	0	0	0	0	0	0	0	0	0
Mir6342	0	0	0	0	0	0	0	0	0	0	0	0
Gm5525	20.8951	18.0269	23.1568	12.7665	10.5424	14.827	12.0242	16.9696	22.1262	9.80125	24.0929	25.928
Gm7858	0	0	0	0	0	0	0	0	0	0	0	0
Gm23771	0	0	0	0	0	0	0	0	0	0	0	0
Gm27430	0	0	0	0	0	0	0	0	0	0	0	0
Gm9898	0	0	0	0	0	0	0	0	0	0	0	0
Gm6473	37.4371	24.3893	17.8939	19.6408	12.6509	28.7273	7.65178	16.9696	14.0803	8.98448	20.651	24.9677
Gm2914	0	0	0	0	0	0	0	0	0	0	0	0
Phf3	601.605	703.048	711.544	644.218	693.69	710.77	625.259	690.764	706.026	835.557	756.057	577.138
Gm37522	0	1.0604	4.21032	0	0	0	0	0	0	0.816771	0	0
Gm37906	0	0	1.05258	0	0	0	2.18622	2.99464	0	0	3.44184	0
Ptp4a1	2206.18	1957.51	2332.52	2194.86	2767.38	2622.53	1961.04	2038.35	2031.58	1878.57	1930.87	2205.8
Gm5698	0	0	0	0	2.10848	0	0	0	0	0	0	0
Gm9458	0	0	0	0	0	0	0	0	0	0	0	0
Gm5699	0	0	0	0	0	0	0	0	0	0	0	0
Gm29669	0	0	0	0	0	0	0	0	0	0	0	0
Gm28644	0.87063	0	0	0	0	0	0	0	0	0	0	0
Gm27362	0	0	0	0	0	0	0	0	0	0	0	0
4931428L18Rik	0	0	0	0	0	0	0	0	0	0	0	0
Gm29128	0	0	0	0	0	0	0	0	0	0	0	0
Gm7893	0	0	0	0	0	0	0	0	0	0.816771	0	0
Lgsn	0	0	0	0	0	0	0	0	0	0	0	0
Pih1d3	0	0	0	0	0	0	0	0	0	0	0	0
Gm26145	0	0	0	0	0	0	0	0	0	0	0	0
Gm4850	0	0	0	0	0	0	0	0	0	0	0	0
Gm28645	0	0	0	0	0	0	0	0	0	0	0	0
Gm6489	0	0	0	0	0	0	0	0	0	0	0	0
Gm10307	0	0	0	0	0	0	0	0	0	0	0	0
Gm19680	28.7308	38.1745	39.9981	39.2816	53.7662	29.654	56.8418	45.9179	45.2581	22.0528	43.5966	36.4912
Gm23032	0	0	0	0	0	0	0	0	0	0	0	0
Gm7910	0	0	0	0	0	0	0	0	0	0	0	0
Khdrbs2	5.22378	0	8.42064	16.6947	1.05424	11.1203	5.46555	13.975	16.0918	6.53417	9.17823	9.60295
Gm25814	0	0	0	0	0	0	0	0	0	0	0	0
Gm37999	0	1.0604	0	0	0	0	0	0	0	0	0	0
Gm37110	0.87063	1.0604	9.47322	1.96408	0	1.85338	1.09311	0.998214	1.00573	1.63354	1.14728	7.68236
Gm37911	0	0	0	0	0	0	0	0	0	0	0	0
Gm9839	0	0	0	0	0	0	0	0	0	0	0	0
Gm37792	0	0	0	0	0	0	0	0	0	0	0	0
Gm5415	0	0	1.05258	0	0	0	0	0	0	0	0	0
Gm24732	0	0	0	0	0	0	0	0	0	0	0	0
Gm37426	0	0	0	0	0	0	0	0	0	0	0	0
Gm23024	0	0	0	0	0	0	0	0	0	0	0	0
Gm37151	0	0	0	0	0	0	0	0	0	1.63354	0	0
Gm28624	0	0	0	0	0	0	0	0	0	0	0	0
Gm37724	1.74126	2.12081	2.10516	0.98204	1.05424	1.85338	0	0.998214	0	1.63354	0	0.960295
Gm7114	0.87063	2.12081	2.10516	2.94612	3.16272	3.70675	3.27933	0.998214	2.01147	0.816771	2.29456	2.88089
Gm4785	0	0	0	0	0	0	0	0	0	0	0	0
Gm24901	0	0	0	0	0	0	0	0	0	0	0	0
Gm37591	0	0	0	0	0	0	0	0	0	0	0	0
Gm2987	0	0	0	0	0	0	0	0	0	0	0	0
Gm25792	0	0	0	0	0	0	0	0	0	0	0	0
Gm18799	0	0	0	0	0	0	0	0	0	0	0	0
Gm7933	0	0	0	0	0	0	0	0	0	0	0	0
Gm23453	0	0	0	0	0	0	0	0	0	0	0	0
Prim2	800.109	909.827	892.588	774.829	871.856	1058.28	694.125	928.339	872.978	741.628	730.817	879.631
Gm29228	0	1.0604	0	0.98204	0	0	4.37244	0	1.00573	0	0	0
Gm37618	0	0	2.10516	4.9102	2.10848	0	0	0	0	0	0	0
Gm17813	2.61189	2.12081	1.05258	0	0	5.56013	0	3.99286	5.02867	0	3.44184	1.92059
1700001G17Rik	16.542	20.1477	4.21032	16.6947	6.32544	17.6071	14.2104	11.9786	10.0573	17.1522	5.73639	7.68236
Gm38173	0	0	0	6.87428	0	0	0	0	0	0	0	0
Rab23	754.836	538.685	616.812	733.584	526.066	618.101	499.552	486.13	555.166	391.233	462.353	581.939
Bag2	548.497	611.853	716.807	590.206	657.846	717.257	569.511	564.989	608.469	600.327	632.151	648.199
Gm37905	3.48252	4.24162	0	0	0	0.926688	0	0	0	0	0	0
Zfp451	1155.33	1116.61	1687.29	1303.17	1747.93	1675.45	964.124	1151.94	1431.16	1098.56	1038.29	1314.64
Gm15455	2.61189	2.12081	6.31548	2.94612	2.10848	2.78006	1.09311	2.99464	1.00573	0	6.88367	2.88089
Bend6	109.699	126.188	117.889	81.5093	144.431	85.2553	103.846	111.8	112.642	102.913	51.6275	96.0295
Gm37067	0	0	0	0	0	0	0	0	1.00573	0	0	0
Dst	1397.36	1221.59	1048.37	1268.8	1039.48	1049.01	1347.81	1450.41	1312.48	1261.91	1610.78	1350.18
Gm37354	3.48252	14.8457	4.21032	0.98204	13.7051	8.34019	6.55867	10.9804	2.01147	5.7174	0	8.64266
Gm28631	0	0	0	0	0	0	0	0	0	0	0	0
Gm23792	0	0	0	0	1.05424	0	0	0	0	0	0	0
Gm38157	5.22378	21.2081	27.3671	11.7845	7.37968	19.4605	7.65178	8.98393	12.0688	16.3354	22.9456	22.0868
Mir6896	0	0	1.05258	0	0	0.926688	0	0	0	0	0	0
Gm26788	0.87063	4.24162	4.21032	0.98204	4.21696	0	0	0.998214	5.02867	1.63354	1.14728	4.80148
A930005N03Rik	0	0	0	1.96408	0	0	1.09311	1.99643	2.01147	0	0	1.92059
Gm37958	0	0	0	0	0	0	0	0	0	0	0	0
Gm37385	0	0	0	0	0	0	0	0	0	0	0	0
Gm5266	0	0	0	0	0	0	0	0	0	0	0	0
Gm3052	0	1.0604	0	0	0	0.926688	5.46555	0.998214	4.02294	0	0	0
Gm37233	0	0	0	0	0	0	1.09311	0	11.0631	0	0	0
Mir5103	0	0	0	0	0	0	0	0	0	0	0	0
Ccdc115	364.794	434.766	316.827	430.133	385.852	423.496	306.071	305.454	369.105	406.752	317.796	273.684
Gm28306	0	0	0	1.96408	1.05424	0.926688	1.09311	0	2.01147	0.816771	0	0.960295
Imp4	1215.4	1155.84	1151.52	1258.98	1318.85	1331.65	1179.47	1108.02	1225.99	1081.4	1108.27	1254.15
Ptpn18	4.35315	7.42283	5.2629	1.96408	9.48816	5.56013	22.9553	2.99464	5.02867	10.618	6.88367	7.68236
Gm28417	8.7063	2.12081	1.05258	1.96408	1.05424	0.926688	3.27933	2.99464	5.02867	4.90063	3.44184	4.80148
4930568A12Rik	0	0	0	0	0	0	0	0	0	2.45031	0	0
Prss39	0	0	0	0	0	0	0	0	0	0	0	0
Gm28416	0	0	0	0	0	0	0	0	0	0	0	0
Cfc1	0	0	0	0	0	0	0	0	0	0	0	0
Gm28419	0	0	0	0	0	0	0	0	0	0	0	0
Prss40	0	1.0604	0	0	0	0	0	0	0	0	0	0
1700101I19Rik	0	0	0	0	0	0	0	0	0	0	0	0
Amer3	0	0	0	0	0	0	0	0	0	0	0	0
Gm28418	0	0	1.05258	0	0	0	0	0	0	0	0	0
Gm36984	0	0	0	0	0	0	0	0	0	0	0	0
Gm29730	0	0	3.15774	0	0	0	0	0	0	0	0	0.960295
AA619741	0	0	0	0	0	0	0	0	0	0.816771	2.29456	0
Arhgef4	1983.29	1777.24	2138.84	1970.95	2568.13	2543.76	2149.06	1870.65	2440.92	1944.73	2071.99	1978.21
Gm37224	0	0	0	0	0	0	0	0	0	0	0	0
Gm37845	0	0	1.05258	0	0	0	0	0	0	0	0	0
Gm38336	10.4476	0	10.5258	5.89224	9.48816	7.4135	7.65178	10.9804	5.02867	5.7174	4.58911	8.64266
Fam168b	2121.72	2188.67	2085.16	2180.13	2111.64	1933.07	2234.32	1859.67	1894.8	2466.65	2069.69	1985.89
Gm37127	0.87063	0	1.05258	8.83836	9.48816	2.78006	2.18622	3.99286	0	10.618	3.44184	8.64266
Plekhb2	1304.2	1101.76	1266.25	1087.12	1483.32	1308.48	1538.01	1289.69	1638.34	1323.17	1138.1	1474.05
Gm19430	0	0	0	0	0	0	0	0	0	0	0	0
Gm37670	0	0	0	0	0	0	0	0	1.00573	0	0	0
Gm8009	0	0	0	0	0	0	0	0	0	0.816771	0	1.92059
Gm38027	0	0	0	0	0	0	0	0	0	0	0	0
Gm25096	0	0	0	0	0	0	0	0	0	0	0	0
Gm37068	0	0	0	0	0	0	0	0	0	0	0	0
Gm25634	0	0	0	0	0	0	0	0	0	0	0	0
Gm28415	0	0	0	0	0	0	0	0	0	0	0	0
1110002O04Rik	0	0	0	0	0	0	0	0	2.01147	0	0	0
Gm8022	0	0	0	0	0	0	0	0	0	0	0	0
Gm37146	0	0	0	0	0	0	0	0	0	0	0	0
Gm33222	0	0	0	0	0	0	0	0	0	0	0	0
4930535G08Rik	0	0	0	0	0	0	0	0	0	0	0	0
Gm38049	3.48252	5.30202	2.10516	0.98204	2.10848	0.926688	0	4.99107	2.01147	4.08385	9.17823	0.960295
Hs6st1	40.9196	48.7786	70.5229	55.9763	94.8816	88.0354	60.1211	107.807	85.4874	69.4255	98.666	68.181
Gm37335	0	0	0	0	0	0	0	0	0	0	0	0
Gm33280	1.74126	0	0	0	2.10848	0	6.55867	0	0	8.16771	10.3255	0.960295
Uggt1	3253.54	3215.15	3400.89	3171.01	3951.29	3491.76	3553.7	2591.36	3603.55	3119.25	2956.54	3500.28
Mir6897	0	0	0	0	0	0	0	0	0	0.816771	0	0
Neurl3	1.74126	1.0604	0	0	0	0	0	0	0	0	0	0
Arid5a	275.99	425.222	290.512	309.343	323.652	300.247	380.403	442.209	316.806	294.854	354.509	460.942
4930403P22Rik	4.35315	5.30202	2.10516	9.8204	3.16272	5.56013	0	15.9714	2.01147	0	0	7.68236
Kansl3	1209.3	975.572	1314.67	1060.6	1230.3	1478.07	1109.51	1113.01	925.276	994.827	1132.36	1138.91
Mir6898	0	0	0	0	0	0	0	0	0	0	0	0
Fer1l5	30.472	29.6913	27.3671	41.2457	49.5493	30.5807	55.7487	44.9196	53.3039	36.7547	29.8292	42.253
Lman2l	362.182	464.457	527.343	404.6	470.191	429.983	525.786	469.161	464.649	405.935	271.905	468.624
Cnnm4	124.5	119.826	130.52	121.773	81.1765	145.49	97.2869	150.73	129.74	120.065	141.115	143.084
Gm37909	0	0	2.10516	0	0	0.926688	0	0.998214	0	0	0	0
AC084391.1	0	0	0	0	0	0	0	0	0	0	0	0
Cnnm3	114.052	187.692	123.152	135.522	126.509	122.323	123.522	88.8411	103.591	77.5932	112.433	97.9501
Gm38033	0	0	0	0	0	0	0	0	0	0	0	0
Ankrd23	4.35315	13.7853	12.631	5.89224	15.8136	11.1203	13.1173	9.98214	14.0803	10.618	13.7673	9.60295
Gm42417	0	0	0	0	0	0	0	0	0	0	0	0
Ankrd39	108.829	152.698	114.731	115.881	111.749	146.417	126.801	134.759	100.573	175.606	92.9296	143.084
Sema4c	126.241	169.665	167.36	117.845	142.322	186.264	118.056	270.516	212.21	162.537	133.084	202.622
D430040D24Rik	4.35315	5.30202	1.05258	2.94612	3.16272	3.70675	2.18622	14.9732	4.02294	0	2.29456	1.92059
Fam178b	0	1.0604	1.05258	4.9102	4.21696	1.85338	0	2.99464	0	1.63354	0	0
Gm6428	0	0	0	0	1.05424	0	0	0	0	0	0	0
Gm24133	0	0	0	0	0	0	0	0	0	0	0	0
Cox5b	2387.27	2323.35	2216.73	2486.52	2092.67	2111.92	2272.58	2561.42	2185.46	2389.87	2821.16	2190.43
Actr1b	4036.24	4111.19	4054.54	4068.59	4343.47	4390.65	4550.62	3927.97	4003.83	4239.04	3717.18	4101.42
4933424G06Rik	0.87063	2.12081	0	0.98204	3.16272	0	0	2.99464	2.01147	0.816771	0	1.92059
Gm33533	0.87063	0	0	3.92816	0	0.926688	0	0	0	0.816771	1.14728	0
Zap70	0	0	0	0	0	0	0	0	0	0	0	0
Gm18828	0	0	0	0	0	0	0	0	0	0	0	0
Tmem131	669.514	613.974	762.068	689.392	540.825	524.505	672.263	648.839	524.994	933.569	861.606	528.162
Gm37506	0	0	0	0	0	0	0	0	0	0.816771	0	0
Gm38115	23.507	12.7248	26.3145	4.9102	2.10848	3.70675	6.55867	8.98393	10.0573	8.16771	27.5347	26.8883
F830112A20Rik	0	5.30202	3.15774	4.9102	0	1.85338	0	1.99643	0	0.816771	0	0.960295
Rpl12-ps1	1.74126	1.0604	1.05258	0.98204	1.05424	0	0	0.998214	0	0.816771	0	0
n-R5s210	0	0	0	0	0	0	0	0	0	0	0	0
Vwa3b	11.3182	9.54364	6.31548	2.94612	1.05424	5.56013	12.0242	9.98214	0	18.7857	18.3565	20.1662
Gm37020	0	0	2.10516	0	0	0	0	0	0	0	0	0
Cnga3	9.57693	10.604	4.21032	32.4073	21.0848	24.0939	2.18622	17.9679	34.195	51.4566	6.88367	1.92059
1700074A21Rik	0	0	0	0	0	0	0	0	0	0	0	0
Inpp4a	91.4161	100.738	144.204	109.006	113.858	148.27	154.129	276.505	183.044	142.935	159.472	180.536
4930439A04Rik	3.48252	2.12081	8.42064	0	0	5.56013	8.74489	0	0	0	0	0
Gm37135	2.61189	0	3.15774	0	0	0.926688	0	0	0	0	0	0
Coa5	2914.87	2627.68	3480.88	2948.08	3297.66	3755.87	2954.68	2922.77	3264.61	2670.84	2813.13	3124.8
Unc50	1031.7	1120.85	1030.48	1100.87	1226.08	1136.12	1040.64	1119	1224.98	1157.36	1196.61	1065.93
Mgat4a	778.343	668.055	999.951	524.409	852.88	640.341	708.336	760.639	898.121	651.783	582.818	743.269
4930594C11Rik	0.87063	0	3.15774	2.94612	2.10848	0	0	8.98393	7.04014	5.7174	0	0.960295
Gm43213	0.87063	0	2.10516	0.98204	0	0.926688	0	0.998214	0	0	1.14728	4.80148
2010300C02Rik	26.9895	4.24162	11.5784	24.551	28.4645	6.48682	12.0242	12.9768	17.0975	4.08385	33.2711	7.68236
4930556I23Rik	0	0	0	0	0	0	0	0	0	0	0	0
4930470B04Rik	0	0	0	0	0	0	0	0	2.01147	0	0	0
Gm19863	0	0	0	0	0	0	0	0	0	0	0	0
Tsga10	53.1084	86.9531	113.679	98.204	103.316	182.558	81.9833	104.813	88.5047	71.8758	89.4877	104.672
Gm26805	0	0	0	0	0	0	0	0	1.00573	0	0	0
Lipt1	64.4266	69.9867	74.7332	51.0661	52.712	75.9884	75.4247	59.8929	58.3326	67.792	86.0459	65.3001
Mitd1	133.206	134.671	194.727	100.168	134.943	171.437	119.149	157.718	123.705	132.317	141.115	130.6
Mrpl30	1584.55	1570.46	1397.83	1537.87	1285.12	1374.28	1416.67	1632.08	1384.9	1444.87	1827.61	1455.81
Lyg2	0	0	2.10516	0	0	0	0	0	0	0	0	0
Gm15457	0	0	0	0	0	0	0	0	0	0	0	0
Lyg1	0	0	0	0	0	0	0	0	0	0	0	0
Gm23409	0	0	0	0	0	0	0	0	0	0	0	0
Txndc9	1382.56	1590.61	1317.83	1508.41	1304.09	1374.28	1465.86	1414.47	1485.47	1479.17	1379.03	1269.51
Eif5b	646.878	624.578	599.971	658.949	565.073	507.825	616.515	644.846	581.315	653.417	634.445	655.882
Rev1	633.818	479.303	648.389	536.194	675.768	722.817	589.187	631.87	537.062	555.404	641.329	555.051
Gm37062	0	6.36242	10.5258	2.94612	3.16272	3.70675	4.37244	6.9875	3.0172	10.618	14.9146	5.76177
Gm5099	0	0	0	0	0	0	0	0	0	0	0	0
Aff3	2.61189	6.36242	11.5784	16.6947	2.10848	12.0469	0	1.99643	8.04588	14.7019	10.3255	0
Gm16150	0.87063	0	6.31548	0	0	0	2.18622	0	0	0	0	0
Gm16151	0	0	1.05258	0	0	0	0	0	0	0	0	0
Gm16152	0	1.0604	2.10516	0	0	0	0	0	0	0	0	0
Gm34727	0	0	0	0	0	0	0	0	0	2.45031	0	0
Gm38135	0	0	0	0	0	0	0	0	0	0	0	0
2610300A13Rik	0	0	0	0	0	0	0	0	0	0	0	0
Lonrf2	280.343	363.719	201.043	280.863	131.78	202.018	274.371	242.566	255.457	273.618	247.812	233.352
Chst10	790.532	880.135	949.427	804.291	885.561	898.887	987.079	873.438	985.62	861.693	836.366	917.082
Gm37707	0	0	0	0.98204	0	0	0	0	0	2.45031	0	0
Gm6621	0	0	0	0	0	0	0	0	0	0	0	0
Nms	0	0	0	0	0	0	0	0	0	0	0	0
Pdcl3	861.053	981.934	730.491	824.913	766.432	753.397	824.206	874.436	817.662	846.992	640.181	801.847
Gm37309	13.0594	13.7853	14.7361	0	4.21696	9.26688	7.65178	8.98393	25.1434	0.816771	1.14728	9.60295
Gm37821	0	0	0	0	0	0	0	0	0	0	0	0
Gm37091	0	0	0	0	0	0	0	0	0	0	0	0
Mir6349	0	0	0	0	0	0	0	0	0	0	0	0
Npas2	3.48252	7.42283	4.21032	0	0	0	0	0	0	7.35094	16.0619	0
Gm20428	0	0	0	0	0	0	0	0	0	0	0	0
Gm3617	0	0	0	0	0	0	0	0	0	0	2.29456	0
Rpl31	2590.99	2708.27	2252.52	2734	2191.76	2045.2	2498.85	2459.6	2070.81	2398.86	3752.75	2194.27
Tbc1d8	544.144	522.779	606.286	658.949	552.422	505.972	600.118	427.236	401.288	595.426	418.757	510.877
Gm37265	0	0	3.15774	0	0	0	0	0	0	0	0	0
Gm24826	0	0	0	0	0	0	0	0	0	0	0	0
Gm24826	0	0	0	0	0	0	0	0	0	0	0	0
Cnot11	681.703	504.752	622.075	620.649	618.839	570.84	623.073	543.029	628.584	671.386	764.088	564.654
Gm15832	4.35315	11.6644	16.8413	2.94612	16.8678	22.2405	6.55867	1.99643	12.0688	6.53417	13.7673	9.60295
Snord89	0	0	4.21032	0.98204	0	0	0	0	2.01147	0	4.58911	2.88089
Rnf149	249	194.054	183.149	212.121	165.516	173.291	186.922	140.748	163.935	203.376	224.867	118.116
Gm23722	1.74126	0	0	0	0	0	2.18622	0	3.0172	0	0	0
Gm5100	0	0	0	0	0	0	0	0	0	0	0	0
Creg2	12.1888	15.9061	27.3671	18.6588	18.9763	21.3138	16.3967	20.9625	29.1663	14.7019	30.9765	29.7692
D930019O06Rik	0	2.12081	0	1.96408	0	0	0	0	0	0	0	0
Rfx8	0.87063	19.0873	9.47322	11.7845	6.32544	13.9003	4.37244	9.98214	3.0172	7.35094	12.6201	14.4044
Gm3646	0	0	0	0.98204	0	1.85338	0	0.998214	10.0573	4.08385	0	3.84118
1700066B17Rik	0	0	0	0	0	0	0	0	0	0.816771	0	0
Map4k4	1796.98	1783.6	1830.44	1617.42	1439.04	1436.37	1991.65	1945.52	1670.53	2291.04	2186.71	1664.19
4930456G14Rik	0	0	0	0	0	0	0	0	0	0	0	0
Il1r2	9.57693	15.9061	3.15774	7.85632	4.21696	18.5338	20.7691	9.98214	9.05161	17.1522	21.7983	15.3647
Gm16894	0	0	1.05258	0	0	0	0	0	0	0	0	0
Gm37347	0	0	0	0	0	0	0	0	0	0	0	0
Il1r1	70.521	50.8994	28.4197	36.3355	42.1696	50.0412	25.1416	24.9554	85.4874	41.6553	84.8986	100.831
Gm38070	0	0	0	0	0	0	0	0.998214	0	3.26708	0	0
Il1rl2	0	11.6644	1.05258	0	0	0	0	11.9786	0	0	0	4.80148
Gm17970	0	0	0	0	0	0	0	0	0	0	0	0
Il1rl1	0	0	9.47322	0	0	0	0	0	0	0	0	0
Il18r1	0	0	4.21032	0	0	0	0	0	0	0	0	0
Il18rap	0	0	0	0	0	0	0	1.99643	0	0	0	0
Gm35801	0	0	0	0	0	0	0	0	0	0	0	0
Slc9a4	0	0	0	0	0	0	0	0	0	0.816771	0	0
Gm37435	0	0	0	0	0	0	0	0	0	0	0	0
Slc9a2	0	2.12081	5.2629	0	0	0	0	0	0	0.816771	0	0.960295
Gm37623	0	0	0	0	0	0	0	0	0	0	0	0
Gm37915	0	0	0	0	3.16272	0.926688	1.09311	3.99286	0	0	1.14728	2.88089
Mfsd9	35.6958	23.3289	28.4197	12.7665	18.9763	7.4135	37.1658	18.9661	32.1835	23.6864	17.2092	50.8957
Tmem182	17.4126	6.36242	16.8413	10.8024	9.48816	22.2405	84.1695	104.813	61.3498	73.5094	71.1313	38.4118
Gm5973	0	0	0	0	0	0	0	0	0	0	0	0
4930448I06Rik	0	0	0	0	0	0	0	4.99107	1.00573	3.26708	0	0
Gm28634	0	0	0	0	0	0	0	0	0	0	0	0
Gm29260	0	0	0	0	0	0	0	0	0	0	0	0
Gm5267	0	0	0	0	0	0	0	0	0	0	0	0
Gm8176	0	0	0	0	0	0	0	0	0	0	0	0
Gm9915	0	0	4.21032	0	0	0	0	0	0	0	0	0
Gm29664	0	0	0	0	0	0	0	0	0	0	0	0
Gm28175	0	0	3.15774	0	0	0	0	0.998214	0	0	0	0
Gm28140	0	0	0	0	0	0	0	0	0	0	0	0
Gm37047	0	0	0	0	0	0	0	0	0	0	0	0
Pantr1	613.794	580.041	603.129	662.877	608.296	640.341	573.883	605.916	468.672	548.87	640.181	564.654
4930420N18Rik	0	0	3.15774	4.9102	0	0	0	0	0	0.816771	0	0
Gm20646	5.22378	2.12081	7.36806	1.96408	3.16272	0.926688	0	3.99286	6.03441	3.26708	0	1.92059
Pou3f3	222.011	318.121	250.514	231.761	163.407	208.505	221.902	248.555	241.376	199.292	316.649	219.908
Pantr2	18.2832	18.0269	31.5774	26.5151	42.1696	24.0939	38.2589	35.9357	23.1319	26.1367	22.9456	27.8486
Dalir	0	0	0	0	0	0	0	0	0	0	0	0
Mrps9	436.185	510.054	561.025	587.26	527.12	487.438	440.524	515.079	538.068	629.73	463.501	440.776
Gm23126	0	0	0	0	0	0	0	0	0	0	0	0.960295
Gpr45	60.9441	65.7451	45.261	41.2457	23.1933	63.9415	47.0038	43.9214	86.4932	71.8758	51.6275	27.8486
Gm24001	0	0	0	0	0	0	0	0	0	0	0	0
Tgfbrap1	303.85	322.363	450.504	329.965	430.13	343.801	436.151	278.502	397.265	356.929	463.501	350.508
Gm28782	0	0	0	0	0	0	1.09311	0	0	0	0	0
8430432A02Rik	4.35315	0	0	0	2.10848	0	0	0	3.0172	2.45031	2.29456	0
AI597479	626.853	482.484	643.127	470.397	810.71	620.881	503.924	584.954	563.211	411.653	517.423	619.391
Fhl2	20.8951	7.42283	14.7361	33.3894	10.5424	30.5807	25.1416	14.9732	5.02867	28.587	8.03095	11.5235
Gm8210	38.3077	30.7517	34.7352	27.4971	18.9763	22.2405	27.3278	31.9429	19.109	30.2205	45.8911	24.0074
Gm29040	4.35315	0	0	0	0	0	0	0	0	0	0	0
Gm29610	0	0	0	0	0	0	0	0	0	0	0	0
Gm29041	0	0	0	0	0	0	0	0	0	0	0	0
Nck2	3560	3520.54	3401.94	3076.73	2921.3	3036.76	3661.92	3657.46	3708.14	3911.52	3018.49	3470.51
Gm37536	1.74126	0	8.42064	0	2.10848	3.70675	7.65178	3.99286	6.03441	10.618	9.17823	5.76177
Gm38228	43.5315	92.2552	51.5764	64.8146	40.0611	68.5749	80.8902	80.8554	78.4473	87.3945	80.3095	94.1089
1500015O10Rik	3231.78	3613.86	2799.86	2882.29	2388.91	2383.44	4638.07	4993.07	4146.64	4378.71	5704.27	3950.66
Gm29155	2.61189	5.30202	1.05258	2.94612	4.21696	0	3.27933	2.99464	2.01147	2.45031	2.29456	6.72207
Gm29157	22.6364	32.8725	14.7361	9.8204	15.8136	15.7537	18.5829	34.9375	24.1376	35.1212	50.4803	34.5706
Gm29156	8.7063	0	6.31548	1.96408	1.05424	2.78006	8.74489	0	1.00573	3.26708	0	8.64266
Uxs1	1197.12	1251.28	1315.73	1218.71	1312.53	1270.49	1449.47	1273.72	1269.24	1355.84	1206.94	1198.45
Gm16103	3.48252	8.48323	7.36806	0	0	0	0	1.99643	0	4.08385	5.73639	1.92059
Gm19587	0.87063	2.12081	0	0	0	3.70675	0	0	0	0.816771	2.29456	1.92059
Gm8241	0	0	0	0	0	0	0	0	0	0	0	0
Gm26352	0	0	0	0	0	0	0	0	0	0	0	0
Gm24180	0	0	0	0	0	0	0	0	0	0	0	0
Tpp2	1839.64	1625.6	1787.28	1665.54	1864.95	2144.36	1879.06	1655.04	1632.31	1733.19	1798.93	1969.57
Mettl21c	8.7063	7.42283	0	0	1.05424	2.78006	4.37244	0	7.04014	0	3.44184	0.960295
Gm15838	0	0	0	0	0	0	0	0	0	0	0	0
Gm8251	6.09441	0	4.21032	9.8204	2.10848	4.63344	0	0	1.00573	0	0	0
Tex30	450.986	435.826	486.292	517.535	465.974	526.359	338.864	382.316	421.403	480.261	509.392	395.642
Gm29247	0	0	0	0	0	0	0	0	0	0	0	0
Kdelc1	507.577	585.343	618.917	608.865	626.218	604.201	496.272	577.966	583.326	483.528	547.252	616.51
Bivm	290.79	283.128	326.3	326.037	336.302	435.543	255.788	251.55	289.652	255.649	224.867	344.746
Ercc5	989.906	1245.97	923.113	797.416	966.738	1036.04	1133.56	1169.91	1067.08	1145.93	1122.04	1137.95
Mettl21e	0	0	0	0	0	0	0	0	0	0	0	0.960295
Gm15833	0	0	0	0	0	0	0	0	0	0	0	0
Gm5700	0	0	0	0	0	0	0	0	0	0	0	0
Gm28893	0	0	0	0	0	0	0	0	0	3.26708	0	0
Txn-ps1	144.525	119.826	108.416	147.306	114.912	102.862	156.315	140.748	118.677	134.767	153.735	136.362
Gulp1	68.7797	56.2014	47.3661	58.9224	78.0137	70.4283	53.5624	78.8589	75.4301	56.3572	39.0075	24.9677
Gm37626	0	0	0	0	0	0	3.27933	0	0	0	1.14728	0.960295
Gm16102	0	0	0	0	0	0	0	0	0	0	0	0
4930521E06Rik	0	0	0	0	0	0	0	0	0	0	0	0
Gm38110	0	0	1.05258	0	1.05424	0	0	0	0	0	0	0
Gm3489	0	0	0	0	0	0	0	0	0	0	0	0
Gm19480	0	0	0	0	0	0	0	0	0	0	0	0
Gm3496	0	0	0	0	0	0	0	0	0	0	0	0
Gm5268	0	0	0	0	0	0	0	0	0	0	0	0
Col3a1	14.8007	0	0	0	0	0	0	0.998214	12.0688	0	0	0
AC125167.1	0	0	0	0	0	0	0	0	0	0	0	0
Col5a2	358.699	486.726	334.721	310.325	365.821	454.077	602.304	459.179	516.948	427.171	582.818	421.57
Gm38211	1.74126	0	0	0	0	0.926688	0	0	0	0	4.58911	0
Gm8296	0	0	0	0	0	0	0	0	0	0	0	0
Gm7063	0	0	0	0	0	0	0	0	0	0	0	0
Gm8304	0	0	0	0	0	0	0	0	0	0	0	0
Gm23216	0	0	0	0	0	0	0	0	0	0	0	0
Gm23974	0	0	0	0	0	0	0	0	0	0	0	0
Gm8307	0	0	0	0	0	0	0	0	0	0	0	0
Gm23984	0	0	0	0	0	0	0	0	0	0	0	0
Wdr75	1171.87	1226.89	1269.41	1193.18	1036.32	1314.97	1159.79	988.232	1011.77	1064.25	1019.93	1165.8
Gm28906	0	0	0	0	1.05424	0	0	0	0	0	0	0
Gm5526	59.2028	47.7182	46.3135	55.9763	52.712	30.5807	92.9144	67.8786	68.39	73.5094	66.5422	68.181
Gm5269	0	0	0	0	0	0	0	0	0	0	1.14728	0
Gm18303	0	0	0	0	0	0	0	0	0	0	0	0
Slc40a1	0	4.24162	12.631	0	20.0306	3.70675	9.838	0	17.0975	21.236	33.2711	13.4441
Gm9496	0	0	0	0	0	0	0	0	0	0	0	0
Rpl23a-ps1	0	0	0	0	0	0	0	0	0	0	0	0
Gm3852	0.87063	0	0	0	0	0	0	0	0	0	0	0
Stk-ps2	0	0	0	0	0	0	0	0	0	0	0	0
Gm18849	0	0	0	0	0	0	0	0	0	0	0	0
Dnah7b	56.5909	27.5705	46.3135	55.9763	32.6814	28.7273	22.9553	48.9125	61.3498	33.4876	42.4493	33.6103
n-R5s211	0	0	0	0	0	0	0	0	0	0	0	0
Gm8326	0	1.0604	2.10516	1.96408	1.05424	0	1.09311	0.998214	2.01147	0.816771	0	0.960295
Dnah7c	10.4476	21.2081	7.36806	12.7665	3.16272	8.34019	7.65178	8.98393	33.1892	19.6025	16.0619	13.4441
Slc39a10	2242.74	2292.59	2639.87	2351	2633.49	2760.6	1750.07	1563.2	2070.81	1689.9	1703.71	2279.74
Gm28151	0	5.30202	4.21032	0.98204	0	4.63344	0	1.99643	5.02867	1.63354	8.03095	0.960295
Gm37393	0	0	4.21032	0	0	0	0	0	0	1.63354	0	0
Gm28527	3.48252	0	0	1.96408	1.05424	0	0	0.998214	1.00573	0	1.14728	0
Gm28825	0	0	0	0	0	0	1.09311	0	2.01147	0	3.44184	0
Gm28826	0	0	0	0	0	0	0	0	0	0	0	0
Gm4852	2.61189	2.12081	3.15774	2.94612	9.48816	6.48682	7.65178	3.99286	5.02867	0.816771	3.44184	0.960295
Gm38090	0	0	0	0	0	0	0	0	0	0	0	0
Mir6350	0	0	0	0	0	0	0	0	0	0	0	0
Gm18117	0	0	0	0	0	0	0	0	0	0	0	0
Gm37196	0	0	0	0	0	2.78006	0	0	0	0	0	0
Gm8337	12.1888	5.30202	8.42064	10.8024	4.21696	5.56013	13.1173	4.99107	5.02867	12.2516	18.3565	2.88089
Gm22419	0	0	0	0	0	0	0	0	0	0	0	0
Gm23829	0	0	0	0	2.10848	0	0	0	0	0	0	0
Gm19206	0	0	0	0	0	0	0	0	0	0	0	0
Gm5974	0	0	0	0	0	0	0	0	0	0	0	0
Gm23240	0	0	0	0	0	0	0	0	0	0	0	0
Gm28830	0	0	0	0	0	0	0	0	0	0	0	0
Gm8354	0	0	0	0	0	0	0	0	0	0	0	0
Gm19124	0	0	0	0	0	0	0	0	0	0	0	0
Gm8357	0	0	0	0	0	0	0	0	0	0	0	0
Gm22693	0	0	0	0	0	0	0	0	0	0	0	0
Gm28740	0	0	0	0	0	0	0	0	0	0	0	0
Gm8367	0	0	0	0	0	0	0	0	0	0	0	0
C230029F24Rik	0	0	0	0	0	0	0	0	0	0	0	0
Gm6757	0	0	0	0	0	0	0	0	0	0	0	0
Gm3605	0	0	0	0	0	0	0	0	0	0	0	0
Gm28388	0	0	0	0	0	0	0	0	0	0	0	0
Gm8384	0	0	0	0	0	0	0	0	0	0	0	0
4933411E06Rik	0	0	0	0	0	0	0	0	0	0	0	0
Gm8391	0	0	0	0	0	0	0	0	0	0	0	0
Gm27330	0	0	0	0	0	0	0	0	0	0	0	0
Gm29665	0	0	0	0	0	0	0	0	0	0	0	0
Gm20118	0	0	0	0	0	0	0	0	0	0	0	0
Gm25843	0	0	0	0	0	0	0	0	0	0	0	0
Gm28321	13.0594	12.7248	4.21032	10.8024	10.5424	0.926688	0	1.99643	14.0803	7.35094	2.29456	6.72207
Tmeff2	1525.34	1538.65	1737.81	1261.92	1326.23	1453.97	2117.36	2142.17	2179.43	2115.44	1847.12	2342.16
Gm28322	0	0	0	0	0	0	0	0	0	0	0	0
Gm25736	0	0	0	0	0	0	0	0	0	0	0	0
Gm28319	0	1.0604	0	5.89224	3.16272	4.63344	2.18622	1.99643	0	4.90063	3.44184	1.92059
Gm28320	1.74126	13.7853	8.42064	0.98204	9.48816	5.56013	22.9553	5.98929	10.0573	16.3354	17.2092	13.4441
Gm29325	0	1.0604	5.2629	1.96408	2.10848	0.926688	0	1.99643	0	15.5186	6.88367	12.4838
9330175M20Rik	1.74126	1.0604	1.05258	0	2.10848	0	0	2.99464	0	2.45031	0	0
Sdpr	1759.54	1475.02	1795.7	1279.6	1301.99	1267.71	1974.16	1755.86	2076.84	2010.89	2083.46	1820.72
Gm5253	0	0	0	0	0	0	0	0	0	0	0	0
1700072G22Rik	0	0	0	0	0	0	0	0	0	0	0	0
Nabp1	102.734	103.92	118.942	47.1379	70.6341	88.9621	88.542	75.8643	100.573	68.6088	80.3095	95.0692
Gm17767	0	0	2.10516	0	0	0	0	0.998214	0	0	0	1.92059
Gm37535	0	0	0	0	0	0	0	0	0	0	0	0
Gm28055	0	0	0	0	5.2712	0.926688	0	0	1.00573	0	2.29456	0
Myo1b	1446.12	1204.62	1411.51	1156.84	1622.48	1384.47	1225.38	1206.84	1499.55	1173.7	1234.47	1412.59
Gm29453	0	0	0	0	4.21696	0	0	1.99643	10.0573	0	0	1.92059
Gm28323	0	1.0604	0	12.7665	0	5.56013	5.46555	2.99464	0	0	1.14728	0.960295
Gm8419	0	0	0	0	0	0	0	0	0	0	0	0
Gm27607	0	0	0	0	0	0	0	0	0	0	0	0
Gm8420	0	0	0	0	0	0	0	0	0	0	1.14728	0
Stat4	0	0	0	0	0	0	0	0.998214	0	0	0	0
Gm28177	0	0	0	0	0	0	0	0	0	0.816771	0	0
Gm3940	0.87063	0	1.05258	0.98204	0	1.85338	0	0	0	0.816771	2.29456	0
Gm45679	3.48252	10.604	7.36806	13.7486	17.9221	6.48682	8.74489	7.98571	2.01147	0	6.88367	20.1662
Stat1	105.346	80.5907	92.6271	69.7248	98.0443	122.323	106.032	115.793	81.4645	142.118	96.3714	75.8633
Gm18301	0	0	0	1.96408	0	0	0	0	0	0	0	0
Gls	198.504	143.155	188.412	169.893	185.546	151.05	262.347	172.691	222.267	216.444	322.385	209.344
Gm5975	0	0	0	0	0	0	0	0	0	0	0	0
Gm23460	0	0	0	0	0	0	0	0	0	0	0	0
Nab1	275.99	292.672	258.935	336.84	300.458	268.74	287.488	260.534	260.485	250.749	403.842	265.042
Gm5976	2.61189	0	0	0	0	0	0	0	0	0	0	0
Rps27a-ps1	0	0	0	0	0	0	0	0	0	0	0	0
Gm553	0	0	0	0	0	0	0	0	0	0	0	0
Gm28178	0	0	0	0	0	0	4.37244	0	0	0	0	0
Gm5527	227.234	238.591	201.043	224.887	216.119	209.432	191.294	209.625	154.883	187.857	175.534	173.813
Nemp2	171.514	221.624	201.043	94.2758	167.624	136.223	131.173	102.816	136.78	173.155	119.317	133.481
Gm37242	0.87063	2.12081	4.21032	0	0	0	0	1.99643	2.01147	4.08385	0	0
Mfsd6	159.325	158	145.256	125.701	184.492	189.044	326.84	169.696	165.946	141.301	130.79	233.352
Gm29670	0	0	0	0	0	0	0	0	0	0	0	0
Gm28650	0	0	0	0	0	0	2.18622	0	0	0	0	0
Inpp1	297.755	270.403	358.93	269.079	295.187	401.256	386.961	299.464	411.345	351.212	346.478	368.753
Hibch	636.43	428.403	624.18	610.829	508.144	483.731	539.997	411.264	471.69	465.559	569.05	518.559
Gm16107	0	0	0	0	1.05424	0	0	0	0	0	0	0
1700019D03Rik	61.8147	49.839	58.9445	81.5093	57.9832	52.8212	40.4451	73.8679	39.2237	25.3199	50.4803	35.5309
Mstn	0	0	0	0	0	0	0	0	0	0	0	0
Gm24349	0	0	0	0	0	0	0	0	0	0	0	0
1700019A02Rik	1.74126	2.12081	2.10516	0	0	0	1.09311	0	0	2.45031	0	0
Pms1	333.451	299.034	221.042	318.181	248.801	256.693	248.136	244.563	238.359	267.084	187.006	263.121
Gm28777	1.74126	0	0	0	0	0	0	1.99643	0	0	0	0.960295
Ormdl1	376.112	486.726	465.241	444.864	545.042	566.206	429.593	359.357	501.862	378.982	454.322	454.22
Gm28778	1.74126	0	0	0	0	0.926688	0	0	1.00573	0	0	0
Osgepl1	213.304	216.322	274.723	263.187	226.662	291.907	250.322	218.609	178.015	237.68	220.278	222.789
Gm28551	0	0	1.05258	0	0	0	0	0	0	0	0	0
Gm18800	5.22378	1.0604	0	0	2.10848	0.926688	0	0.998214	0	4.90063	0	0
Asnsd1	158.455	121.946	114.731	136.504	158.136	130.663	141.011	137.754	161.923	133.134	139.968	128.68
Gm28779	0	0	0	0	0	0	0	0	0	0	0	0
Gm6799	0	0	0	0	0	0	0	0	0	0	0	0
Gm6801	0	0	0	0	0	0	0	0	0	0	0	0
Dnah7a	20.8951	23.3289	28.4197	18.6588	31.6272	25.0206	22.9553	21.9607	31.1778	31.8541	28.682	36.4912
Gm25240	0	0	0	0	0	0	0	0	0	0	0	0
Stk17b	301.238	222.685	267.355	271.043	302.567	267.813	208.784	235.579	216.233	220.528	214.541	214.146
Gm37863	0	0	0	0	0	0	0	0	0	0	0	0
Hecw2	10.4476	7.42283	3.15774	6.87428	11.5966	0	6.55867	6.9875	9.05161	8.16771	3.44184	37.4515
Mir7681	0	0	0	0	0	0	0	0	0	0	0	0
Gm24251	0	0	0	0	0	0	0	0	0	0	0	0
Gm37633	0	0	0	0	0	0	0	0	0	0	0	0
Gm25829	0	0	0	0	0	0	0	0	0	0	0	0
Ccdc150	0	7.42283	1.05258	0	1.05424	2.78006	4.37244	0.998214	3.0172	8.98448	2.29456	4.80148
Gtf3c3	613.794	587.464	584.182	630.47	853.934	816.412	515.948	650.836	632.607	630.547	697.545	576.177
Gm34066	0	0	0	0	0	0	0	1.99643	0	2.45031	0	0
Pgap1	434.444	626.699	606.286	530.302	833.904	786.758	590.28	463.171	625.567	445.957	748.026	758.633
Gm36955	14.8007	13.7853	5.2629	15.7126	5.2712	11.1203	10.9311	7.98571	14.0803	8.16771	9.17823	10.5632
Gm19637	0	0	0	0	0	0	0	0	0	0	0	0
Ankrd44	24.3776	46.6578	122.099	96.2399	78.0137	116.763	40.4451	49.9107	72.4129	66.9752	24.0929	104.672
4930444A19Rik	0	0	0	0	0	0	1.09311	0	0	0	0	0
Gm37370	0	0	0	0	0	3.70675	1.09311	0	0	0	0	1.92059
Gm24053	0	0	0	0	0	0	0	0	0	0	0	0
A130048G24Rik	0	0	1.05258	0.98204	0	0	0	0	0	0	0	0
Sf3b1	5323.03	5526.83	5993.39	5763.59	6614.3	6784.28	5147.46	4874.28	5410.85	5234.69	4981.48	5574.51
E330011M16Rik	6.96504	0	0	2.94612	4.21696	0	0	1.99643	0	5.7174	0	7.68236
Coq10b	355.217	481.423	466.293	429.151	402.72	366.042	376.03	392.298	400.282	470.46	442.85	466.704
Gm17971	1.74126	2.12081	12.631	5.89224	1.05424	3.70675	4.37244	2.99464	4.02294	2.45031	12.6201	7.68236
Hspd1	9772.82	10185.2	10082.7	10824	11001	11248.1	9175.57	9642.75	9288.97	9174.79	9244.77	8803.99
Hspe1	2233.17	2273.51	2478.83	2589.64	2114.81	2196.25	2014.6	2315.86	1852.56	2141.57	2715.61	2028.14
Gm5147	0	0	0	0	0	0	0	0	0	0	0	0
Gm16581	9.57693	4.24162	3.15774	2.94612	7.37968	5.56013	0	3.99286	6.03441	4.90063	4.58911	0.960295
Mob4	1158.81	1377.46	1302.04	1445.56	1454.85	1572.59	1226.47	1399.5	1284.32	1302.75	1585.54	1196.53
Gm6822	1.74126	0	0	0	0	0	1.09311	0	0	0	0	0
Rftn2	416.161	568.377	459.978	601.008	547.15	541.186	577.163	616.896	618.527	617.479	633.298	730.785
Gm10561	12.1888	8.48323	4.21032	11.7845	9.48816	7.4135	10.9311	20.9625	15.086	22.0528	24.0929	16.325
Mars2	443.15	441.128	393.665	538.158	551.367	524.505	462.386	406.273	521.976	463.109	423.346	349.548
Boll	9.57693	6.36242	1.05258	0	0	0.926688	3.27933	0	2.01147	0.816771	0	2.88089
Gm8292	184.573	144.215	105.258	172.839	111.749	86.182	150.849	174.688	94.5391	154.37	244.37	124.838
Gm29138	0	0	0	0	0	0	0	0	0	0	0	0
Gm8531	0	0	0	0	0	0	0	0	0	0	0	0
Plcl1	531.084	436.887	545.237	406.565	509.198	490.218	682.101	635.863	523.988	604.411	645.918	753.832
Gm38056	67.0385	94.376	66.3126	76.5991	63.2544	66.7215	86.3558	69.875	61.3498	78.41	86.0459	66.2604
Gm6644	0	0	0	0	0	0	0	0	0	0	0	0
Gm37382	0	0	0	0	0	0	0	0	0	0	0	0
9130227L01Rik	0	0	0	0	0	0	0	0	0	0	0	0
Gm36986	0	0	0	0	0	0	0	0	0	0	0	0
1700003I22Rik	0	0	0	0	0	0	0	0	0	0	0	0
Gm28900	25.2483	18.0269	18.9464	30.4432	13.7051	7.4135	22.9553	20.9625	18.1032	24.5031	21.7983	15.3647
Gm28240	0	0	0	0	0	0	0	0	0	0	0	0
Hsfy2	0	0	0	0	0	0	0	0	0	0	0	0
Satb2	24.3776	22.2685	10.5258	26.5151	24.2475	19.4605	4.37244	20.9625	34.195	0	9.17823	20.1662
9130024F11Rik	0.87063	0	6.31548	2.94612	6.32544	3.70675	3.27933	6.9875	2.01147	4.90063	3.44184	3.84118
Gm4081	0.87063	0	0	0	0	0	0	2.99464	0	0	0	0
Gm23943	0	0	0	0	0	0	0	0	0	0	0	0
1700126A01Rik	0	0	0	0	0	0	0	0	0	0	0	0
BC055402	0	4.24162	12.631	0	8.43392	0	1.09311	0	0	0	1.14728	1.92059
Gm5254	0	0	0	0	0	0	0	0	0	0	0	0
4930558J18Rik	83.5804	98.6176	88.4167	80.5273	100.153	75.9884	48.0969	71.8714	52.2982	37.5715	49.333	53.7765
1700066M21Rik	786.179	627.759	709.439	713.943	615.676	787.685	654.773	596.932	582.32	569.289	719.344	507.036
Tyw5	165.42	189.812	158.94	179.713	154.973	169.584	147.57	139.75	145.832	177.239	152.588	164.211
Maip1	446.633	479.303	559.973	474.325	476.516	518.945	484.248	450.195	455.598	430.438	419.904	434.054
Gm22371	0	0	0	0	0	0	0	0	0	0	0	0
Gm24014	0	0	0	0	0	0	0	0	0	0	0	0
Gm8581	0	0	0	0	0	0	0	0	0	0	0	0
Gm37373	0	0	0	0	0	0	0	0	0	0	0	0
Gm17929	0	0	0	0	0	0	0	0	0	0	0	0
Spats2l	1758.67	1611.81	1571.5	1442.62	1443.25	1356.67	1535.82	1636.07	1587.05	1355.84	1309.04	1447.17
Gm17234	0	0	0	0	0	0	0	0	0	0	0	0
Kctd18	265.542	240.712	311.564	273.989	263.56	285.42	235.019	186.666	244.394	216.444	221.425	253.518
Sgol2a	332.581	329.786	383.139	363.355	347.899	358.628	269.998	284.491	258.474	296.488	250.107	278.486
Aox1	321.262	300.094	383.139	193.462	162.353	240.012	358.54	216.613	300.715	207.46	263.874	231.431
Aox3	0	0	2.10516	0	0	0	0	0	0	1.63354	0	0
Gm24548	0	0	0	0	0	0	0	0	0	0	0	0
Aox4	6.09441	2.12081	6.31548	5.89224	0	21.3138	0	0	0	0	0	0
Gm15759	0	0	0	0	0	0	0	0	0	0	0	0
Aox2	0	0	1.05258	0	0	0	0	0	0	1.63354	0	0
Gm37607	0.87063	2.12081	1.05258	8.83836	4.21696	3.70675	5.46555	4.99107	0	0	1.14728	1.92059
Bzw1	9829.41	10119.4	10779.5	10164.1	11211.8	11682.8	9876.26	9646.74	10627.6	9219.71	9096.77	10363.5
Clk1	573.745	497.33	568.393	481.2	503.927	640.341	594.652	484.134	642.664	560.305	527.748	591.542
Ppil3	416.161	445.37	406.296	443.882	355.279	417.01	403.358	429.232	377.151	402.668	500.213	427.331
Nif3l1	1119.63	1417.76	1338.88	1353.25	1157.56	1362.23	1318.29	1266.73	1195.82	1250.48	1309.04	1163.88
Orc2	1402.58	1167.5	1506.24	1388.6	1676.24	1353.89	1097.48	1022.17	1245.1	1181.05	1048.61	1141.79
Gm23966	0.87063	0	0	0.98204	1.05424	0.926688	0	2.99464	0	0.816771	0	0.960295
Gm15834	6.09441	7.42283	18.9464	0.98204	4.21696	21.3138	2.18622	0	3.0172	1.63354	10.3255	6.72207
Fam126b	155.843	129.369	131.573	215.067	324.706	267.813	171.618	180.677	161.923	134.767	244.37	197.821
Ndufb3	975.976	1062.52	978.9	1060.6	897.158	919.275	955.379	1011.19	953.436	985.843	1296.42	920.923
Gm29389	0	0	0	0	0	0	0	0	0	0	0	0
Gm18802	0	0	0	0	0	0	0	0	0	0	0	0
Cbx3-ps7	25.2483	26.5101	31.5774	27.4971	22.139	27.8006	18.5829	31.9429	17.0975	26.9534	20.651	26.8883
Als2cr12	0	0	0	0	0	0	0	0	0	0	0	0
Gm20257	6.96504	20.1477	8.42064	13.7486	8.43392	8.34019	3.27933	0.998214	15.086	14.7019	1.14728	4.80148
Gm28803	0	0	0	0	0	0	0	0	0	0	0	0
Cflar	381.336	367.96	497.87	417.367	667.334	497.632	505.017	441.211	521.976	491.696	541.516	630.914
Gm3841	0	0	0	0	0	0	0	0	0	0	0	0
Casp8	83.5804	50.8994	45.261	65.7967	62.2001	27.8006	103.846	84.8482	70.4014	80.8603	81.4568	36.4912
Gm37760	6.96504	1.0604	5.2629	3.92816	0	0.926688	0	0.998214	5.02867	1.63354	2.29456	1.92059
Gm28802	0	1.0604	0	0	0	0	0	0	0	0	0	0
Trak2	990.777	894.981	1014.69	963.381	1334.67	1119.44	1157.6	1217.82	1422.11	1157.36	1231.03	1211.89
Stradb	504.965	559.893	586.287	533.248	438.564	654.242	468.945	403.279	672.837	524.367	446.291	536.805
Als2cr11b	0	0	0	0	0	0	0	0	0	0	0	0
Gm29018	0	0	0	0	0	0	0	0	0	0	0	0
Als2cr11	0	0	2.10516	0	0	0	0	0	0	0	0	2.88089
Gm25502	0	0	0	0	0	0	0	0	0	0	0	0
Tmem237	867.147	840.9	824.17	781.704	759.053	842.359	830.764	750.657	916.224	745.712	725.08	843.139
G730003C15Rik	13.9301	8.48323	12.631	11.7845	9.48816	25.0206	4.37244	22.9589	9.05161	6.53417	13.7673	18.2456
Mpp4	0.87063	6.36242	2.10516	3.92816	0	4.63344	3.27933	5.98929	11.0631	1.63354	4.58911	1.92059
Gm29017	0	0	3.15774	1.96408	0	0	0	0	1.00573	0	2.29456	2.88089
Gm19125	0	0	0	0	0	0	0	0	0	0	0	0
Als2	704.339	736.981	825.223	695.284	1008.91	752.471	811.088	756.646	1109.33	550.504	812.273	795.125
Cdk15	3.48252	0	2.10516	0	0	0.926688	12.0242	15.9714	9.05161	10.618	16.0619	0.960295
Gm29016	0	0	0	0	0	0	0	0	0	0	0	0
Gm37737	0	0	0	0	0	0	0	1.99643	0	0	0	0
Fzd7	132.336	148.457	71.5755	155.162	120.183	131.59	133.36	44.9196	97.5563	117.615	111.286	90.2678
Gm26813	1.74126	0	2.10516	0.98204	0	1.85338	0	0	0	0	1.14728	0
Gm973	106.217	82.7115	64.2074	88.3836	76.9595	49.1145	92.9144	87.8429	39.2237	93.9287	53.9221	79.7045
Gm28411	0	6.36242	0	0	0	0	0	0.998214	3.0172	0	0	0
1700122D07Rik	0	0	0	0	0	0	0	0	0	0	0	0
Sumo1	2474.33	2659.49	2533.56	2499.29	2550.21	2395.49	2572.09	2591.36	2339.34	2340.87	2495.33	2301.83
Gm24545	0	0	0	0	0	0	0	0	0	0	0	0
D430013B06Rik	0.87063	0	6.31548	0	0	3.70675	0	1.99643	3.0172	0.816771	4.58911	0.960295
Gm29596	0	1.0604	3.15774	1.96408	5.2712	5.56013	0	1.99643	2.01147	2.45031	0	2.88089
Nop58	3133.4	3273.47	3480.88	3452.85	3367.24	3450.99	2546.95	2987.66	2680.28	2674.92	2452.88	2601.44
Snord70	0	0	2.10516	0	0	0	1.09311	2.99464	0	0	0	0
Gm26293	0	0	0	0	0	0	0	0	0	0	0	0
Gm26287	0	1.0604	1.05258	0.98204	0	1.85338	0	0	0	0	0	0
Snord11	0	0	2.10516	1.96408	0	0	0	0	0	1.63354	0	0
Bmpr2	701.728	951.183	795.751	793.488	650.466	718.183	767.364	834.507	811.628	1107.54	1081.88	785.522
Gm38125	0	11.6644	0	7.85632	1.05424	0	1.09311	0	1.00573	13.8851	11.4728	8.64266
Gm37977	0	0	0	0	0	1.85338	7.65178	0	0	0.816771	0	0.960295
Fam117b	81.8392	76.3491	82.1013	53.0302	48.495	65.7949	42.6313	41.925	44.2523	67.792	88.3405	58.578
Gm37531	4.35315	14.8457	13.6835	15.7126	9.48816	2.78006	0	5.98929	14.0803	1.63354	11.4728	3.84118
Gm18829	0	0	0	5.89224	0	0.926688	0	0	0	0	0	0
Ica1l	4.35315	2.12081	12.631	4.9102	12.6509	0.926688	4.37244	5.98929	10.0573	6.53417	12.6201	2.88089
Wdr12	1150.97	1284.15	1275.73	1380.75	1506.51	1468.8	1003.48	1155.93	1122.4	1154.91	1019.93	1106.26
Carf	107.087	101.799	155.782	98.204	147.594	170.511	89.6351	119.786	164.94	57.9907	150.294	129.64
Gm15464	11.3182	11.6644	7.36806	7.85632	11.5966	5.56013	7.65178	6.9875	5.02867	9.80125	14.9146	9.60295
Nbeal1	165.42	141.034	199.99	76.5991	241.421	171.437	166.153	243.564	149.854	147.019	196.185	227.59
Gm29332	0	0	0	0	0	0	0	0	0	0	0	0
Cyp20a1	979.458	823.934	868.379	918.207	994.148	1031.4	942.262	890.407	869.961	921.318	879.963	857.544
6030460B20Rik	10.4476	3.18121	6.31548	2.94612	1.05424	0	3.27933	5.98929	4.02294	0.816771	2.29456	0.960295
Abi2	4533.37	4050.74	5294.48	5059.47	5746.66	5973.43	5061.1	4526.9	5509.41	4013.61	4704.99	5496.73
Raph1	132.336	126.188	102.1	103.114	86.4477	91.7421	128.987	123.779	87.4989	93.1119	154.883	150.766
Gm11575	3.48252	7.42283	3.15774	5.89224	0	6.48682	8.74489	5.98929	7.04014	3.26708	4.58911	6.72207
Gm11576	0	0	0	0	0	0	0	0	0	0	0	0
Gm11578	0.87063	2.12081	0	0.98204	2.10848	0.926688	4.37244	3.99286	3.0172	2.45031	4.58911	5.76177
Gm38388	0	0	0	0	0	0	0	0	0	0	0	4.80148
Gm23762	0	0	0	0	0	0	0	0	0	0	0	0
Gm11577	0	0	0	0	0	0	0	0	0	0	0	0
Eif4a-ps4	2009.41	2160.04	1913.59	2007.29	1948.24	1980.33	1752.26	2069.3	1788.2	1908.79	1709.45	1980.13
Cd28	5.22378	3.18121	1.05258	0	0	0	2.18622	12.9768	1.00573	6.53417	0	0
Gm11579	0	0	0	0	0	0	0	0	0	0.816771	0	0
2310016D23Rik	0	0	0	0	0	0	0	0	0	0.816771	0	0
Gm37198	0	0	0	0	0	0	0	0	0	2.45031	0	0
Gm11609	0	0	0	0	0	0	0	0	0	0	0	0
Gm11581	0	0	0	0	0	0	0	0	0	0	0	0
Gm38137	0	0	0	0	0	0	0	0	0	0	0	0
Ctla4	0	0	0	0	0	0	0	0	0	0	0	0
Rpl18-ps1	41.7902	41.3558	32.63	47.1379	34.7899	34.2875	44.8175	32.9411	29.1663	37.5715	64.2476	30.7295
Gm11582	0	0	0	0	0	0	0	0	0	0	0	0
Icos	0	0	5.2629	0	0	0	0	0	0	0.816771	0	0.960295
Gm37039	0	0	0	0	0	0	0	0	0	2.45031	0	0
Rpl17-ps1	0	0	0	0	0	0	0	0	0	0	0	0
Gm11590	0	0	0	0	0	0	0	0	0	0	0	0
Gm11591	0	0	0	0	0	0	0	0	0	0	0	0
Gm28083	0	0	0	0	0	0	0	0	0	0	0	0
Gm11587	0	0	0	0	0	0	0	0	0	0	0	0
9530026F06Rik	0	0	6.31548	0	0	0	0	0	0	0	0	0
Gm11588	0	0	0	0	0	0	0	0	0	0	0	0
Gm25839	0	0	0	0.98204	0	0	0	0	0	0	0	0
Gm28449	0	0	0	0	0	0	0	0	0	0	0	0
Gm36943	0	0	0	0	0	0	0	0	0	0	0	0
Gm28094	0	0	0	0	0	0	0	0	0	0	0	0
4930587A21Rik	0	0	0	0	0	0	0	0	0	0	0	0
Pard3b	167.161	171.785	217.884	172.839	279.374	129.736	255.788	199.643	188.072	148.652	137.673	228.55
Gm37205	0	0	4.21032	6.87428	0	0	0	0	0	0	0	0
Gm38012	0	0	0	0	1.05424	2.78006	0	3.99286	0	0	4.58911	0
Gm38278	0	0	0	0	0	0	0	0	0	0	0	0
Pard3bos1	0	2.12081	4.21032	0	5.2712	6.48682	1.09311	0.998214	3.0172	2.45031	13.7673	2.88089
Gm38075	2.61189	2.12081	0	1.96408	0	5.56013	3.27933	0.998214	2.01147	3.26708	3.44184	0
Gm29640	0	0	1.05258	0	0	0	1.09311	0	3.0172	0	2.29456	0
Gm29641	0	0	0	0	0	0	0	0	0	0	0	0
Pard3bos2	0	0	0	0	0	0	0	0	0	0	0	0
Gm38351	2.61189	6.36242	2.10516	0	3.16272	0	0	0	0	0	0	0
Pard3bos3	0	0	0	0	0	0	0	0	1.00573	0	0	0
Gm29084	0.87063	0	0	0	0	0	0	0.998214	1.00573	0.816771	1.14728	0.960295
Gm11600	0	0	0	0	0	0	0	0	0	0	0	0
Gm11599	14.8007	12.7248	12.631	15.7126	8.43392	8.34019	17.4898	14.9732	13.0746	14.7019	21.7983	14.4044
Nrp2	242.906	187.692	252.619	177.749	191.872	158.464	247.043	230.588	327.87	294.038	203.068	295.771
Gm29083	0	0	0	0	0	0	0	0	0	0	0	0
Gm37121	0	0	0	0	0	0	0	2.99464	0	1.63354	0	1.92059
Gm4208	0	0	0	0	0	0	0	0	0	0	0	0
Ino80d	193.28	178.148	156.834	162.037	114.912	174.217	114.777	183.671	179.021	201.742	151.441	145.005
Gm44468	0	0	0	0	0	0	0	0	0	0	0	0
Gm24942	0	0	0	0	0	0	0	0	0	0	0	0
Rps13-ps7	0	0	0	0	0	0	0	0	0	0	0	0
Rps27-ps1	0	0	2.10516	1.96408	0	0	0	0.998214	1.00573	1.63354	0	0.960295
Ino80dos	41.7902	33.9329	18.9464	39.2816	28.4645	32.4341	30.6071	34.9375	39.2237	40.8385	40.1548	52.8162
Gm20342	142.783	99.678	95.7848	103.114	72.7425	76.9151	72.1453	88.8411	74.4244	102.096	115.875	121.958
Ndufs1	2306.3	2240.63	2831.44	2449.21	2597.65	3001.54	2472.62	2423.66	2711.46	2537.71	2213.1	2832.87
Gm24557	0	0	0	0	0	0	0	0.998214	0	0	0	0
Eef1b2	2750.32	2786.74	2698.82	2968.71	2504.87	2362.13	2860.67	2830.94	2728.56	2647.97	3722.92	2679.22
Gm27390	0	0	0	0	0	0	0	0	0	0	0	0
Gm26457	0.87063	0	0	0	0	0	0	0	0	0	1.14728	0
Gm26457	0	0	0	0	0	0	0	0	0	0	0	0
Snora41	5.22378	2.12081	1.05258	5.89224	4.21696	4.63344	3.27933	0.998214	0	2.45031	4.58911	2.88089
Gpr1	0	0	0	0	0	0	0	0	0	0	0	3.84118
Gm27512	0	0	0	0	0	0	0	0	0	0	0	0
Platr12	0	0	0	0	0	0	0	0	0	0	0	0
1700039I01Rik	0	0	0	0	0	0	0	0	0	0	0	0
Gm11608	0	0	2.10516	0	0	0	0	0	0	0	1.14728	0
Gm24513	0	0	0	0	0	0	0	0	0	0	0	0
Zdbf2	12.1888	0	0	0	0	0	0	0	0	0	0	21.1265
Gm23448	0	0	0	0	0	0	0	0	0	0	0	0
Gm11606	0	0	0	0	0	0	0	0	0	0	0	0
Gm11605	134.948	139.973	89.4693	133.557	108.587	88.0354	138.825	104.813	93.5333	133.134	151.441	109.474
Adam23	30.472	8.48323	7.36806	34.3714	9.48816	3.70675	20.7691	9.98214	4.02294	18.7857	27.5347	18.2456
Gm22281	0	0	0	0	0	0	0	0	0	0	0	0
Dytn	0	0	0	0	0	0	0	0	3.0172	0	0	0
Gm12748	0	0	0	0	0	0	0	0	0	0	0	0
Mdh1b	9.57693	0	0	4.9102	20.0306	0	3.27933	0	3.0172	0.816771	0	3.84118
Fastkd2	707.822	619.276	739.964	679.572	797.005	834.946	661.332	595.934	652.722	691.805	580.523	652.041
4933402D24Rik	18.2832	4.24162	10.5258	1.96408	27.4102	9.26688	13.1173	19.9643	2.01147	12.2516	2.29456	6.72207
Gm13751	0	0	0	0	0	0	0	0	0	0	0	0
Gm13754	3.48252	0	0	0	0	0	0	0	0	0.816771	0	0
Gm13749	0	0	0	0	0	0	0	0	0	0	0	0
Klf7	469.269	593.826	604.181	514.589	521.849	480.024	567.325	478.145	503.873	625.647	526.601	591.542
Gm26649	0	0	0	0	0	0	0	0	0	0	0	0
Mir6899	0	0	0	0	0	0	0	0	0	0	0	0
Gm13748	0	2.12081	0	0.98204	0	0.926688	2.18622	0.998214	1.00573	1.63354	0	0
Gm13750	0	0	1.05258	0	1.05424	0	1.09311	0	0	0	1.14728	0
Gm28981	1.74126	0	0	0	0	0	0	0	0	2.45031	0	0
Gm25748	0	0	0	0	0	0	0	0	0	0	0	0
Gm28980	0	0	0	0	0	0	0	0	0	0	0	0
Creb1	805.332	640.484	1145.21	1123.45	1078.49	1094.42	843.882	762.636	957.459	799.619	830.63	929.566
Mettl21a	463.175	568.377	596.813	531.284	451.215	510.605	562.952	423.243	501.862	450.041	376.307	568.495
Gm28982	2.61189	3.18121	0	0.98204	3.16272	1.85338	2.18622	5.98929	3.0172	5.7174	1.14728	0.960295
Gm29152	2.61189	0	0	0	1.05424	0	2.18622	0	0	8.16771	2.29456	0
2810408I11Rik	231.587	307.517	291.565	270.061	271.994	254.839	264.533	297.468	253.445	280.969	336.153	225.669
Ccnyl1	532.825	595.947	579.972	634.398	430.13	516.165	616.515	685.773	495.827	849.442	777.855	580.018
Fzd5	42.6609	62.5638	70.5229	36.3355	60.0917	54.6746	55.7487	65.8821	68.39	56.3572	58.5112	74.903
Gm38058	0	0	0	0	0	0	0	0	0	3.26708	0	0
Plekhm3	149.748	152.698	69.4703	176.767	156.027	144.563	202.226	178.68	118.677	156.003	117.022	105.632
Rpl31-ps24	0	0	0	0	0	1.85338	0	0	0	0	0	0
Rpl10a-ps1	263.801	270.403	235.778	268.097	228.77	172.364	252.509	252.548	207.181	250.749	559.872	243.915
Gm24788	0	0	0	0	0	0	0	0	0	0	0	0
Akr1cl	0	0	2.10516	0	0	0	3.27933	0	2.01147	6.53417	0	0
Gm8550	0	0	0	0	0	0	0	0	0	0	0	0
Cryge	0	0	0	0	0	0	1.09311	0	0	0	0	0
Crygd	0	0	0	0	0	0	0	0	0	0	0	0
Crygc	0	0	4.21032	0	0	0	0	0	0	0	0	0
Crygb	0	0	0	0	0	0	0	0	0	0	0	0
Gm7329	33.0839	27.5705	37.8929	32.4073	30.573	37.0675	31.7002	30.9446	28.1606	29.4038	40.1548	24.9677
Cryga	0	0	0	0	0	0	0	0	0	0	0	0
Gm28845	0	0	0	0	0	0	0	0	0	0	0	0
D630023F18Rik	0.87063	0	12.631	1.96408	0	7.4135	2.18622	0	7.04014	2.45031	0	0
Idh1	3329.29	3522.66	3817.71	4174.65	4060.93	4576.91	3939.57	3733.32	3982.71	4078.14	3579.51	3884.39
Pikfyve	476.234	429.464	679.967	418.349	558.747	525.432	404.451	335.4	412.351	378.165	450.881	494.552
Pth2r	13.9301	6.36242	1.05258	0	0	0	0	6.9875	14.0803	13.0683	3.44184	13.4441
Gm28927	0	0	0	0	0	0	0	0	0	0	0	0
Gm28926	0	0	0	0	0	0	0	0	0	0	0	0
Gm28925	0	0	0	0	0	0	0	0	0	0	0	0
Gm28923	0	0	0	0	0	0	0	0	0	0	0	0
Gm28922	0	0	0	0	0	0	0	0	0	0	0	0
Gm28728	0.87063	0	0	0	0	0	0	0	1.00573	0	2.29456	0.960295
Gm5255	0	0	0	0	0	0	0	0	0	0	0	0
Gm8805	0	1.0604	0	0	0	0	0	0	0	0	0	0
Crygf	0	0	0	0	0	0	0	0	0	0	0	0
Gm8809	0	0	0	0	0	0	0	0	0	0	0	0
Gm15659	0	0	0	0.98204	1.05424	0	1.09311	1.99643	0	0.816771	1.14728	0.960295
Gm8812	0	0	0	0	0	0	0	0	0	0	0	0
Map2	11632.5	10556.3	12240.5	10561.8	12854.3	13047.8	11213.1	10820.6	11873.7	10885.1	11017.3	12430.1
Gm24729	0	0	0	0	0	0	0	0	0	0	0	0
Gm10558	37.4371	62.5638	88.4167	45.1738	76.9595	63.9415	42.6313	51.9071	53.3039	74.3262	64.2476	60.4986
Gm25411	1.74126	2.12081	0	3.92816	1.05424	0	1.09311	7.98571	2.01147	2.45031	3.44184	2.88089
Unc80	23.507	18.0269	35.7877	15.7126	32.6814	36.1408	30.6071	37.9321	32.1835	40.8385	45.8911	66.2604
Gm37181	0	0	0	0.98204	0	0	0	0	3.0172	9.80125	0	0
Rpe	792.273	788.941	885.22	833.752	954.087	921.128	826.392	818.536	801.571	720.392	663.127	699.095
Kansl1l	117.535	134.671	172.623	137.486	114.912	101.936	98.38	187.664	200.141	124.966	191.596	169.972
Gm37570	16.542	22.2685	8.42064	7.85632	7.37968	2.78006	2.18622	1.99643	10.0573	20.4193	11.4728	2.88089
Gm38387	5.22378	18.0269	8.42064	4.9102	20.0306	2.78006	0	1.99643	13.0746	8.16771	2.29456	6.72207
Gm38162	0	10.604	5.2629	3.92816	10.5424	3.70675	7.65178	10.9804	2.01147	4.90063	24.0929	9.60295
Gm15789	0.87063	1.0604	0	3.92816	0	1.85338	0	0.998214	0	1.63354	0	3.84118
6820402A03Rik	18.2832	2.12081	12.631	6.87428	12.6509	0	10.9311	6.9875	1.00573	13.8851	18.3565	7.68236
Gm37285	11.3182	2.12081	10.5258	8.83836	7.37968	18.5338	5.46555	10.9804	6.03441	8.98448	9.17823	14.4044
Gm37755	0	0	0	0.98204	2.10848	0	0	0	3.0172	0	0	0.960295
Gm38218	0.87063	4.24162	0	0	0	9.26688	1.09311	0.998214	2.01147	12.2516	8.03095	5.76177
Acadl	3308.39	3219.39	3089.32	3423.39	2829.58	2975.6	3566.82	3716.35	3652.83	3713.86	4101.52	3548.29
Gm15793	1.74126	4.24162	3.15774	2.94612	1.05424	0.926688	4.37244	5.98929	2.01147	4.08385	8.03095	6.72207
Gm27934	0.87063	0	0	0	0	0	0	0	0	0	0	0
Gm25832	0	0	0	0	0	0	0	0	0	0	0	0
Myl1	1.74126	0	0	1.96408	2.10848	0	6.55867	1.99643	1.00573	0	10.3255	7.68236
Rpl31-ps14	7.83567	10.604	5.2629	4.9102	2.10848	6.48682	8.74489	12.9768	3.0172	3.26708	9.17823	8.64266
Gm15826	0	0	0	0	0	0	0	0	0	0	0	0
Lancl1	1144.88	1256.58	1279.94	1120.51	1228.19	1139.83	1104.04	1174.9	1083.18	943.37	1046.32	1008.31
Cps1	0	0	0	0	0	0	0	0.998214	0	0	0	0
Gm15668	0	0	0	0	0	0	0	0	0	0	0	0
Gm26342	0	0	0	0	0	0	0	0	0	0	0	0
Kif22-ps	0	0	0	0	0	0	0	0	0	0	0	0
Gm22548	0	0	0	0	0	0	0	0	0	0	0	0
Gm15669	0	0	0	0	0	0	0	0	0	0	0	0
Gm37957	0	0	0	0	0	0	0	0	0	0	0	0
Gm23189	0	0	0	0	0	0	0	0	0	0	0	0
Gm15671	0	0	0	0	0	0	0	0	0	0	0	0
Erbb4	116.664	95.4364	74.7332	97.2219	144.431	90.8154	37.1658	62.8875	77.4416	57.9907	34.4184	75.8633
Gm37100	0	0	0	0	0	0	0	0	0	0	0	0
Gm15670	0	0	0	0	3.16272	0	2.18622	0	0	0	0	0
Gm25542	0	0	0	0	0	0	0	0	0	0	0	0
Gm19335	0	0	0	0	0	0	0	0	0	0	0	0
Gm37735	0	0	0	0	0	0	0	0	4.02294	0	0	0
Gm37769	2.61189	0	0	0.98204	1.05424	0	0	0	0	0	0	1.92059
Gm37061	0	0	0	0	0	0	0	0	0	0	0	0
Gm16076	0	5.30202	3.15774	4.9102	2.10848	0.926688	2.18622	3.99286	0	3.26708	1.14728	2.88089
Gm8840	0	0	0	0	0	0	0	0	0	0	0	0
Pced1c-ps	0.87063	0	0	0	0	0	0	0	0	0	0	0
Gm28497	0	0	0	0	0	0	0	0	0	0	0	0
Gm29113	0	0	1.05258	0	0	0	0	0	0	0	0	0
Gm29114	0	4.24162	9.47322	4.9102	0	0	10.9311	9.98214	8.04588	2.45031	6.88367	0.960295
Ikzf2	222.011	138.913	145.256	99.186	152.865	151.977	240.484	117.789	199.135	183.773	310.913	180.536
Gm29112	0.87063	1.0604	36.8403	13.7486	0	2.78006	15.3036	6.9875	10.0573	4.90063	1.14728	2.88089
Gm28112	0	3.18121	0	6.87428	5.2712	0	2.18622	5.98929	8.04588	0	1.14728	1.92059
Gm37930	0	0	0	0	0	0	0	0.998214	0	0	0	0
Spag16	0.87063	2.12081	0	0	0	0	0	0	0	0	2.29456	0
Gm22665	0	0	0	0	0	0	0	0	0	0	0	0
Gm23879	0	0	0	0	0	0	0	0	0	0	0	0
Gm28580	0	0	0	0	0	0	0	0	0	0	0	0
Gm38272	0	0	0	0	0	0	0	0	0	0	0	0
Gm37456	0	0	0	0	0	0	0	0	0	0	0	0
Gm23422	0	0	0	0	0	0	0	0	0	0	0	0
Vwc2l	0	0	0	0	0	0	0	16.9696	0	0	0	0.960295
Bard1	70.521	80.5907	145.256	83.4734	53.7662	53.7479	45.9107	86.8446	88.5047	85.761	122.759	61.4589
Gm16236	1.74126	5.30202	2.10516	3.92816	3.16272	0	3.27933	2.99464	1.00573	5.7174	6.88367	1.92059
Gm8870	0	0	0	0	0	0	0	0	0	0	0	0
Abca12	9.57693	0	3.15774	0.98204	17.9221	4.63344	9.838	13.975	16.0918	8.16771	8.03095	1.92059
Gm6947	0	0	0	0	0	0	0	0	0	0	0	0
Atic	413.549	364.779	434.716	362.373	382.689	397.549	302.792	273.511	307.755	299.755	494.477	344.746
Fn1	682.574	817.572	835.749	755.189	794.897	956.342	769.55	548.02	855.88	436.972	658.538	894.035
Apol7d	6.09441	0	8.42064	0	2.10848	5.56013	1.09311	2.99464	0	0	1.14728	1.92059
Gm5829	0	0	0	0	1.05424	0	0	0	2.01147	0	0	0
Gm5256	9.57693	12.7248	4.21032	7.85632	7.37968	13.9003	8.74489	10.9804	10.0573	9.80125	6.88367	10.5632
Gm37217	0	0	11.5784	0	0	0	0	0	0	0	0	0
Gm8883	0	0	0	0	0	0	0	0	0	0	0	0
Gm28818	0	0	0	0	0	0	0	0	0	0	0	0
4933417E11Rik	0	0	2.10516	0	0	0	0	0	0	0	0	0
4930556G22Rik	0	0	0	0	0	0	0	0	0	0	0	0
Gm5528	0	0	0	0	0	0	0	0	0	0	0	0
Gm8885	1.74126	0	0	0	0	0	1.09311	0.998214	1.00573	2.45031	1.14728	1.92059
Gm4319	0	0	0	0	0	0	0	0	0	0	0	0
Mreg	161.066	148.457	125.257	127.665	99.0985	89.8887	139.918	57.8964	42.2409	128.233	149.146	93.1487
Gm25360	0.87063	11.6644	7.36806	11.7845	6.32544	6.48682	1.09311	7.98571	5.02867	9.80125	5.73639	12.4838
D230017M19Rik	8.7063	7.42283	27.3671	18.6588	24.2475	16.6804	2.18622	5.98929	18.1032	4.08385	10.3255	10.5632
Gm23472	0	0	0	0.98204	0	0	0	1.99643	0	0	0	0.960295
Gm24497	0	0	0	3.92816	0	1.85338	0	0.998214	0	0	0	0
Gm25939	0	0	0	0	0	0.926688	0	0.998214	0	0	0	0
Pecr	255.094	276.765	204.201	256.312	202.414	238.159	219.715	293.475	199.135	213.994	220.278	221.828
Tmem169	8.7063	13.7853	27.3671	0	0	11.1203	6.55867	11.9786	18.1032	27.7702	17.2092	17.2853
Xrcc5	1084.8	883.317	1165.21	1069.44	987.823	1049.94	849.347	887.413	862.92	922.951	923.559	804.728
March4	20.0245	3.18121	1.05258	0.98204	0	2.78006	4.37244	6.9875	0	0	0	0
Gm15843	0	4.24162	0	0	0	0	0	0	0	0	0	0
Smarcal1	323.874	308.578	290.512	328.983	328.923	280.786	358.54	339.393	370.11	335.693	380.897	299.612
Gm45835	0	0	0	0	0	0	0	0	0	0	0	0
Ankar	0	0	0	0	0	0	0	0	0	0	0	0
Gm18035	0	0	0	0	0	0	0	0	0	0	0	0
Gm45859	0	0	0	0	0	0	0	0	0	3.26708	0	0
Rpl37a	5635.59	5526.83	4782.92	5667.35	4829.47	4446.25	5544.26	5598.98	4456.41	5354.75	7326.52	5058.84
Igfbp2	40510.4	40875.4	34585.7	41511.8	33516.4	34052.1	47953.7	44939.6	42710.5	46404	38032.3	39159.9
Igfbp5	444.021	531.262	456.82	467.451	467.028	439.25	1692.14	1774.83	1734.89	1504.49	1401.97	1668.03
1700027A15Rik	0	0	0	0	0	0	0	0	0	0	0	0
Tnp1	0	0	0	0	0	0	0	0	0	0	0	0
Gm38106	0	0	6.31548	0	0	0	0	0	0	0	0	0
Gm29185	0	1.0604	0	0	0	0	0	0	0	0	0	0
Gm29184	0	0	0	0	0	0	0	0	0	0	0	0
Pinc	0	0	0	0	0	0	0	0	0	0	0	0
Gm27315	0	0	0	0	0	0	0	0	0	0	0	0
D530049I02Rik	0	0	0	0	0	0	0	0	0	0	0	0
Gm9553	0	0	0	0	0	0	0	0	0	0	0	0
C530043A13Rik	0	0	0	0	0	0	0	0	0	0	0	0
Gm29186	0	0	0	0	0	0	0	0	0	0	0	0
6030407O03Rik	5.22378	0	2.10516	7.85632	5.2712	3.70675	6.55867	2.99464	1.00573	4.08385	2.29456	5.76177
Gm29183	0	1.0604	2.10516	0.98204	0	0.926688	1.09311	3.99286	1.00573	0	6.88367	4.80148
Gm25329	0	0	0	0	0	0	0	0	0	0	0	0
Mir6351	0	0	0	0	0	0	0	0	0	0	0	0
Tns1	296.885	201.477	196.833	285.774	276.211	245.572	407.73	335.4	309.766	293.221	307.471	282.327
Rufy4	0	3.18121	0	0.98204	3.16272	20.3871	9.838	5.98929	17.0975	4.90063	8.03095	6.72207
Cxcr2	0	0	0	0	0	0	0	0	0	0	0	0
Cxcr1	0	0	4.21032	0	0	0	0	0	0	0	0	0
Mir1928	0	0	0	0	0	0	0	0	0	0	0	0
Gm25524	0	0	0	0	0	0	0	1.99643	0	0	0	0
Arpc2	4809.36	4846.05	4983.97	4610.68	4491.06	4889.21	4991.14	5195.71	4897.93	4739.72	4596	4918.63
Gpbar1	10.4476	0	1.05258	0	6.32544	0	0	3.99286	3.0172	0	17.2092	0
Aamp	3358.89	3708.23	3212.48	3560.88	3266.03	3140.55	3819.33	3708.37	3617.63	3854.34	3407.42	3582.86
Gm28364	0	0	0	0	0	0	0	0	0	0	0	0
Pnkd	1567.13	1594.85	1543.08	1536.89	1410.57	1428.95	1612.34	1492.33	1463.34	1533.08	1673.88	1385.71
Gm37503	6.09441	0	12.631	1.96408	7.37968	6.48682	10.9311	10.9804	9.05161	6.53417	2.29456	4.80148
Tmbim1	1691.63	1684.98	1902.01	1504.49	1762.69	1619.85	1858.29	1512.29	2046.67	1700.52	1595.86	1830.32
Gm29358	0	0	0	0	0	0	0	0	0	0	0	0
Gm37931	0	9.54364	5.2629	1.96408	6.32544	5.56013	7.65178	0	0	7.35094	0	5.76177
Catip	4.35315	6.36242	9.47322	9.8204	2.10848	0	10.9311	2.99464	2.01147	6.53417	1.14728	7.68236
Slc11a1	0	0	4.21032	0	0	0	0	0	6.03441	0	0	0
Ctdsp1	174.126	197.235	124.204	150.252	111.749	123.25	145.384	161.711	168.963	199.292	187.006	110.434
Mir26b	0	1.0604	0	0	1.05424	0	0	0	0	0	0	0.960295
Vil1	58.3322	39.235	38.9455	51.0661	50.6035	55.6013	29.514	33.9393	73.4186	73.5094	65.3949	83.5457
Usp37	1352.96	981.934	1597.82	1125.42	1322.02	1649.5	1245.05	1047.13	1252.14	946.638	1225.29	1377.06
Gm37733	0.87063	5.30202	3.15774	2.94612	0	6.48682	4.37244	1.99643	0	8.16771	9.17823	5.76177
Cnot9	2510.9	2600.11	2703.03	3036.47	2927.62	2859.76	2569.9	2634.29	2823.1	2427.44	2591.7	2438.19
Plcd4	2321.97	2143.08	2454.62	2443.32	2054.71	2197.18	2268.21	2218.03	2197.53	2095.02	1741.57	2166.43
Zfp142	570.262	496.269	570.499	410.493	543.988	593.08	312.63	452.191	374.133	517.833	417.609	556.971
Gm25035	4.35315	1.0604	0	0	1.05424	0	1.09311	0.998214	2.01147	2.45031	0	1.92059
Bcs1l	413.549	467.638	435.768	447.81	432.238	391.989	343.237	409.268	345.973	419.004	422.199	440.776
Rnf25	449.245	475.061	362.088	397.726	375.309	376.235	424.127	554.009	457.609	530.901	429.082	449.418
Stk36	161.937	31.8121	116.836	39.2816	101.207	118.616	111.497	81.8536	191.09	129.867	95.2241	183.416
Ttll4	1028.21	884.377	991.531	914.279	1375.78	1188.01	770.643	812.546	875.995	910.7	908.645	1220.54
Cyp27a1	6.09441	0	0	0	0	0	0	0	22.1262	0	0	0
Prkag3	0	1.0604	8.42064	6.87428	6.32544	0	0	0	12.0688	0	0	0
Gm27507	0	0	0	0	0	0	0	0	0	0	0	0
Wnt6	0	0	7.36806	0	11.5966	0	0	1.99643	1.00573	0	6.88367	0.960295
Gm29539	0	0	0	0	0	0	0	0	0	0	0	0
Wnt10a	0	0	0	0	0	0	0	0	0	0	0	0
Gm16582	0	0	0	0	0	0	0	0	0	0	0	0
Cdk5r2	0	0	0	0	0	0.926688	0	0.998214	0	0	2.29456	0
Fev	0	0	0	0	0	0	0	0	0	0	0	0
Cryba2	0	0	0	0	0	0	0	0	0	0	0	0
Mir375	0	0	0	0	0	0	0	0	0	0	0	0
Cfap65	0	0	3.15774	0	0	0	0	2.99464	0	0	0	0
Gm15841	0	0	0	0	0	0	0	0	0	0	0	0
Ihh	0	7.42283	0	0	0	3.70675	9.838	0	0	4.90063	0	0
Gm37744	0	0	1.05258	0	0	0	0	0.998214	6.03441	0	0	0
Nhej1	79.2273	86.9531	77.8909	56.9583	78.0137	67.6482	90.7282	55.9	96.5505	96.379	72.2786	58.578
Slc23a3	0	0	9.47322	0	0	0	0	0	2.01147	0	0	2.88089
Cnppd1	502.353	489.907	504.186	514.589	608.296	632.928	629.632	614.9	644.676	615.029	637.887	623.232
Fam134a	2011.15	1893.88	2022.01	1870.79	2072.64	2066.51	2058.33	1848.69	2063.77	2264.09	2264.73	2075.2
Zfand2b	417.032	349.933	365.245	397.726	392.177	342.875	396.799	362.352	432.466	427.988	399.253	395.642
Abcb6	38.3077	30.7517	36.8403	20.6228	25.3018	37.9942	32.7933	17.9679	31.1778	21.236	21.7983	24.0074
Gm29253	0.87063	0	0	0	0	0	0	0	0	0	0	0
Atg9a	583.322	455.974	624.18	585.296	542.933	574.547	632.911	555.007	654.733	700.79	403.842	645.318
Ankzf1	154.101	130.43	161.045	152.216	185.546	154.757	121.335	106.809	136.78	120.882	159.472	142.124
Glb1l	108.829	117.705	190.517	181.677	244.584	148.27	115.87	198.645	155.889	177.239	92.9296	138.283
Gm27943	0	0	0	0	0	0	0	0	0	0	0	0
Stk16	1096.99	1107.06	1047.32	1061.59	999.419	962.829	1127	1036.15	1056.02	997.277	1029.11	1015.03
Tuba4a	0	19.0873	16.8413	8.83836	0	1.85338	10.9311	7.98571	10.0573	22.0528	13.7673	0
A630095N17Rik	0	0	0	0	0	0	0	0	0	0	0	0
Dnajb2	410.067	294.792	369.456	364.337	307.838	394.769	414.289	312.441	340.944	372.448	384.338	335.143
Ptprn	31.3427	37.1141	46.3135	49.102	41.1154	38.9209	63.4004	40.9268	72.4129	46.5559	51.6275	69.1413
Gm28294	0	0	0	0	0	0	0	0	0	0	0	0
Resp18	0.87063	2.12081	12.631	4.9102	8.43392	5.56013	7.65178	0.998214	8.04588	0	0	0
Gm28902	0	0	0	0	0	0	0	0	0	0	0	0
Dnpep	1286.79	1530.16	1351.51	1599.74	1483.32	1503.09	1715.09	1447.41	1533.75	1466.1	1303.31	1572
Des	5.22378	0	1.05258	0	4.21696	0.926688	0	0	0	0	0	0
Gm15179	0	0	0	0	0	0	0	0	0	0	0	0
Speg	274.248	202.537	227.357	280.863	283.591	187.191	169.432	243.564	246.405	142.935	144.557	194.94
Gm15178	0	2.12081	0	0	0	0	0	0	0	0	0	1.92059
Gmppa	497.13	485.665	538.921	572.529	549.259	477.244	648.215	703.741	504.879	550.504	438.26	501.274
Asic4	0	5.30202	5.2629	0.98204	0	0	2.18622	5.98929	0	0.816771	2.29456	0
Gm37264	0	2.12081	2.10516	3.92816	0	0	0	3.99286	7.04014	0	0	0
Chpf	3343.22	3679.6	3216.69	3022.72	3259.71	3223.02	3585.4	3492.75	3243.49	3279.34	3496.91	3478.19
Obsl1	1183.19	1142.06	969.426	1184.34	1461.18	1265.86	1358.74	1296.68	1347.68	1105.09	1111.71	1157.16
Tmem198	60.0734	59.3826	35.7877	56.9583	50.6035	98.2289	73.2384	75.8643	57.3269	93.1119	44.7439	41.2927
Inha	31.3427	2.12081	8.42064	24.551	8.43392	5.56013	18.5829	18.9661	15.086	31.8541	1.14728	24.0074
Gm15181	0	0	0	0	1.05424	0	2.18622	0	1.00573	0	0	0
Stk11ip	584.193	530.202	568.393	506.733	566.127	491.145	382.589	463.171	532.034	414.92	614.941	507.036
Gm15183	0	0	0	0	0	0	0	0	0	0	0	0
Slc4a3	310.815	390.229	385.244	434.062	540.825	364.188	639.47	446.202	443.529	378.165	472.679	575.217
Gm15180	0	0	0	0	0	0	0	0	0	0	0	0
Gm15182	0	0	0	0	0	0	0	0	0	0	0	0
Gm5257	0	0	0	0	0	0	0	0	0	0	0	0
Gm29065	0	0	0	0	0	0	0	0	0	0	0	0
Gm29068	0	0	0	0	0	0	0	0	0	0	0	0
Gm29069	0	0	0	0	0	0	0	0	0	0	0	0
Gm17751	0	0	0	0	0	0	0	0	0	0	0	0
Mir6343	0	0	0	0	0	0	0	0	0	0	0	0
Gm816	0	0	0	0	0	0	0	0	0	0	0	0
Gm38265	0	0	5.2629	0	0	0	0	0	0	0	0	0
Gm25974	0	0	0	0	0	0	0	0	0	0	0	0
Epha4	76.6154	94.376	90.5219	33.3894	88.5561	66.7215	96.1938	106.809	93.5333	76.7765	126.201	107.553
Mir6352	0	0	0	0	0	0	0	0	0	0	0	0
Gm28386	0	0	0	9.8204	0	0	0	9.98214	0	4.90063	2.29456	4.80148
Gm28385	0	0	0	0	0	0	0	0	0	0	0	0
Gm26263	0	0	0	0	0	0	0	0	0	0	0	0
Gm28387	0	0	0	0	0	0	0	0	0	0	0	0.960295
Pax3	0	0	0	0	0	0	0	0	0	0	0	0
Sgpp2	2.61189	9.54364	2.10516	0.98204	9.48816	3.70675	4.37244	6.9875	10.0573	9.80125	2.29456	6.72207
Gm28410	0	0	0	0	0	0	0	0	0	0	0	0
Gm37884	0	0	0	0	0	0	0	0	0	0	0	0
Farsb	2115.63	2116.57	1949.38	2088.8	2239.21	2174.01	1903.11	1874.65	1720.81	1899.81	1852.86	1796.71
Gm28995	1.74126	1.0604	1.05258	0	0	0.926688	3.27933	1.99643	0	0	0	0
4833412K13Rik	3.48252	1.0604	4.21032	0	5.2712	9.26688	0	4.99107	0	2.45031	2.29456	0
BC035947	0	3.18121	0	0	0	0	0	0	0	0	5.73639	0
Mogat1	0	1.0604	2.10516	0.98204	6.32544	0	1.09311	0.998214	1.00573	0	1.14728	0.960295
5730419F03Rik	0	0	0	0	0	0	0	0	0	0	0	0
Gm29611	0	0	0	0	0	0	0	0	0	0	0	0
Acsl3	1859.66	1828.14	1807.28	2215.48	2185.44	2491.86	2010.23	1869.66	1635.32	1938.2	1600.45	1971.49
Utp14b	181.091	123.007	97.89	222.923	255.126	172.364	137.732	173.689	79.453	125.783	164.061	178.615
Gm6159	26.9895	23.3289	19.999	32.4073	31.6272	22.2405	22.9553	18.9661	16.0918	17.969	16.0619	23.0471
Gm29536	0	0	0	0	0	0	0	0	0	0	0	0
Kcne4	0	0	3.15774	0	0	13.9003	6.55867	17.9679	6.03441	16.3354	18.3565	27.8486
Gm29187	7.83567	0	0	0	0	0	0	2.99464	0	1.63354	11.4728	0
Gm5830	15.6713	10.604	11.5784	15.7126	12.6509	7.4135	22.9553	8.98393	7.04014	8.98448	10.3255	8.64266
Scg2	0	7.42283	9.47322	0.98204	26.356	3.70675	43.7244	32.9411	77.4416	12.2516	26.3874	18.2456
Gm19027	0	0	0	0	0	0	0	0	0	0	0	0
Gm24160	0	0	0	0	0	0	0	0	0	0	0	0
Ap1s3	0	0	0	0.98204	0	0	1.09311	0	0	4.90063	0	0
Gm37886	0	0	0	0	0	0	0	0	0	2.45031	0	0
Wdfy1	147.136	119.826	130.52	126.683	101.207	121.396	122.428	177.682	148.849	186.224	111.286	189.178
Gm10555	0	0	0	0	0	0	0	0	0	0	0	0.960295
Mrpl44	597.252	550.35	626.285	624.577	575.615	551.379	519.228	548.02	574.275	539.886	619.53	635.716
Serpine2	81766.1	80707.4	84435.9	89699.5	88403.3	90104.7	80807.1	82928.7	82641.2	85238.2	71122.1	86396.8
Gm5529	115.794	129.369	78.9435	88.3836	87.5019	82.4752	74.3315	74.8661	66.3785	93.9287	84.8986	94.1089
Gm28071	6.96504	16.9665	7.36806	7.85632	5.2712	5.56013	10.9311	6.9875	7.04014	15.5186	8.03095	6.72207
Gm28058	0	0	0	0	0	0	0	0	0	0	0	0
Gm23934	0	0	0	0	0	0	0	0	0	0	0	0
Gm38339	0	0	0	0	0	0	0	0	0	0	0	0
9830004L10Rik	0	0	0	0	0	0	0	0	0	0	0	0
Fam124b	2.61189	5.30202	0	0	0	0	0	8.98393	2.01147	0	0	0
2310015K22Rik	7.83567	10.604	3.15774	10.8024	9.48816	26.874	0	19.9643	9.05161	18.7857	0	23.0471
Gm37932	0	3.18121	2.10516	0	0	0	0	0	2.01147	0	0	0
Cul3	487.553	610.793	599.971	553.87	301.513	344.728	403.358	509.089	502.867	387.966	652.802	535.845
Gm37902	8.7063	0	0	0	2.10848	0	3.27933	0	0	0	0	3.84118
Gm37262	0.87063	2.12081	1.05258	2.94612	8.43392	4.63344	1.09311	3.99286	0	0.816771	5.73639	1.92059
Gm29125	0	0	0	0	1.05424	0	0	0	0	2.45031	0	0
Gm6189	0	0	0	0	0	0	0	0	0	0	0	0
1700016L21Rik	0	0	0	0	0	0	0	0	0	0	0	0
Gm45261	0	0	0	0	0	0	0	0	0	0	0	0
Dock10	2817.36	2740.08	2841.97	2707.48	3057.3	2764.31	2868.32	2817.96	3459.73	3053.09	3205.5	3085.43
Gm37645	17.4126	30.7517	10.5258	8.83836	16.8678	9.26688	10.9311	1.99643	4.02294	25.3199	35.5656	18.2456
Gm38062	4.35315	10.604	2.10516	0.98204	0	2.78006	4.37244	0	0	8.98448	3.44184	1.92059
A630081D01Rik	11.3182	9.54364	11.5784	4.9102	0	7.4135	21.8622	0.998214	20.1147	8.16771	8.03095	7.68236
Gm29124	0	0	0	0	0	0	0	0	0	0	0	0
Gm28066	0	0	0	0	0	0	0	0	0	0	0	0
Nyap2	0	0	7.36806	0	0	0	0	4.99107	0	0	0	2.88089
Gm37210	0	0	0	0	0	0	0	0	0	0	0	0
Gm6198	0	0	0	0	0	0	0	0	0	0	0	0
Gm5530	1.74126	1.0604	0	1.96408	1.05424	0.926688	2.18622	1.99643	0	0	4.58911	0
Gm7516	0	0	0	0	0	0	0	0	0	0	0	0
Gm37114	0	0	0	0	0	0	0	0	0	0	0	0
Mir6344	0	0	0	0	0	0	0	0	0	0	0	0
Irs1	334.322	257.678	316.827	251.402	286.753	321.561	351.982	287.486	373.128	383.882	354.509	357.23
Gm9747	0	0	0	0	0	0	0	0	0	0	0	0
Rhbdd1	850.605	962.847	896.798	983.022	1156.5	1111.1	812.181	834.507	959.471	811.054	691.809	799.926
Gm19552	0	0	2.10516	1.96408	11.5966	0	9.838	0	1.00573	0	0	0
Gm28940	0	1.0604	0	0	0	0	1.09311	0	4.02294	0	0	0
Gm22112	0	0	0	0	0	0	0	0	0	0	0	0
Col4a4	9.57693	48.7786	4.21032	9.8204	10.5424	12.0469	52.4693	27.95	12.0688	41.6553	28.682	66.2604
Col4a3	0	0	8.42064	3.92816	1.05424	0.926688	6.55867	0	7.04014	5.7174	2.29456	0
n-R5s213	0	0	0	0	0	0	0	0	0	0	0	0
C430014B12Rik	9.57693	2.12081	5.2629	0.98204	1.05424	6.48682	6.55867	4.99107	4.02294	4.08385	17.2092	0.960295
Mff	2453.43	2237.45	2637.77	2364.75	2535.45	2654.03	2356.75	2577.39	2593.79	2587.53	2712.17	2369.05
Gm28941	5.22378	1.0604	4.21032	4.9102	3.16272	4.63344	3.27933	2.99464	6.03441	6.53417	4.58911	4.80148
Tm4sf20	0	0	0	0	0	4.63344	0	0	2.01147	0.816771	0	0
Gm19257	0	0	0	0	0	0	0	0	0	0.816771	0	0
Gm36999	0	0	0	0	0	0	0	0	0	0	0	0
Gm28942	1.74126	0	0	0	0	0	0	0	0	0	0	0
Gm17764	1.74126	0	1.05258	0	0	0	0	0	0	0	0	0
Gm22396	0	0	0	0	0	0	0	0	0	0	0	0
Agfg1	448.374	487.786	392.612	401.654	338.411	331.754	401.172	341.389	280.6	417.37	575.934	343.786
Gm7553	0	3.18121	1.05258	0.98204	3.16272	0.926688	2.18622	0.998214	0	1.63354	4.58911	0.960295
Slc19a3	0	0	4.21032	0	0	20.3871	0	0	0	0	0	0
Gm7539	0	0	0	0	0	0	0	0	0	0	0	0
Krtap28-10	0	0	0	0	0	0	0	0	0	0	0	0
A030005K14Rik	0	0	0	0	0	0	0	0	0	0	0	0
Krtap28-13	0	0	0	0	0	0	0	0	0	0	0	0
Gm29518	0	0	0	0	0	0	0	0	0	0	0	0
Ccl20	0	0	0	0	0	0	0	0	0	0	0	0
Gm29519	0	0	0	0	0	0	0	0	0	0	0	0
Daw1	0	0	0	0	0	0	0	0	0	0	0	0
Gm6244	0	0	0	0	0	0	0	0	0	0	0	0
n-R5s214	0	0	0	0	0	0	0	0	0	0	0	0
Sphkap	0	3.18121	9.47322	0	0	0	21.8622	56.8982	29.1663	18.7857	12.6201	4.80148
Gm6374	0	0	1.05258	0	0	0.926688	0	0.998214	1.00573	0	1.14728	0
Gm37517	0	0	0	0	0	0	0	0	0	0	0	0
Gm37989	0	0	0	0	0	0	0	0	0	0	0	0
4933436I20Rik	0	0	0	0	0	0	2.18622	0	0	2.45031	0	0
Gm25754	0	0	0	0	0	0	0	0	0	0	0	0
Gm24555	0	0	0	0	0	0	0	0	0	0	0	0
Pid1	915.032	1028.59	852.59	851.429	954.087	1002.68	753.153	755.648	1047.98	938.47	916.676	839.298
Gm37058	0	0	0	0	0	0	0	0	0	0	0	0
Gm18304	0	0	0	0	0	0	0	0	0	0	0	0
Mir6353	0	0	0	0	0	0	0	0	0	0	0	4.80148
Dner	2326.32	2180.19	2649.34	2292.08	2592.38	2603.99	2616.91	2513.5	2700.4	2337.6	2588.26	2439.15
Gm37959	0	0	1.05258	0	0	0.926688	0	0	3.0172	0	1.14728	0
Gm37925	35.6958	41.3558	43.1558	38.2996	14.7594	13.9003	32.7933	31.9429	14.0803	32.6708	6.88367	26.8883
Mir5126	0	0	0	0	0	0	0	0	0	0	0	0
Trip12	1969.36	2181.25	2363.04	1967.03	2558.64	2616.97	1917.32	2263.95	2399.68	2134.22	1878.1	2421.86
Gm38374	0	0	0	0	3.16272	0	0	0	0	2.45031	0	0
Gm37738	26.9895	29.6913	23.1568	21.6049	24.2475	20.3871	22.9553	35.9357	31.1778	19.6025	19.5037	32.65
Fbxo36	33.0839	34.9933	22.1042	69.7248	43.2238	30.5807	44.8175	25.9536	20.1147	31.0373	43.5966	23.0471
Slc16a14	71.3916	90.1344	77.8909	109.988	62.2001	108.423	43.7244	17.9679	82.4702	35.9379	58.5112	40.3324
Gm15433	0	0	0	0	0	0.926688	0	0	0	0	0	0
Gm29284	11.3182	12.7248	14.7361	3.92816	5.2712	3.70675	18.5829	18.9661	15.086	12.2516	17.2092	20.1662
C130026I21Rik	0	1.0604	3.15774	0.98204	3.16272	0	0	1.99643	1.00573	0.816771	0	1.92059
Rpl19-ps1	7.83567	8.48323	7.36806	13.7486	9.48816	8.34019	8.74489	8.98393	10.0573	6.53417	9.17823	9.60295
Gm27907	0	0	0	0	0	0	0	0	0	0	0	0
Gm7582	0	0	0	0	0	0	0	0	0	0	0	0
Gm2389	0	0	0	0	0	0	0	0	0	0	0	0
Gm18342	0	0	1.05258	0	0	0	0	0	0	0	0	0
A530032D15Rik	0	1.0604	2.10516	1.96408	1.05424	0	2.18622	0	0	0.816771	1.14728	0
Gm10553	0	0	0	0	0	0	0	0.998214	0	0	0	0
A530040E14Rik	2.61189	0	3.15774	0.98204	0	0	0	3.99286	0	0	0	0
Gm16038	0	0	0	0	0	0	0	0	0	0.816771	0	0
Gm2619	0	0	0	0	0	0	0	1.99643	0	0	0	0
Gm6264	1.74126	1.0604	2.10516	2.94612	2.10848	0	2.18622	1.99643	1.00573	3.26708	3.44184	0
Gm7609	0	0	0	0	0	0	0	0.998214	0	0	0	0
Gm16028	0	0	0	0	0	0	0	0	0	0	0	0
Gm16026	0	0	1.05258	0	0	0	0	0	0	0	0	0
Gm16025	0	0	0	0	0	0	0	0	0	0	0	0
Gm7281	0	0	0	0	0	0	0	0.998214	0	0	0	0
Gm2666	0	0	2.10516	0	0	0	0	0	0	0	0	0
Gm2427	0.87063	1.0604	1.05258	0	0	0	0	0	2.01147	0.816771	0	0
Gm16092	0	0	0	0	0	0	0	0	0	0	0	0
Gm7592	0	0	2.10516	0	0	0	0	0	0	0	0	0
G530012D18Rik	0	0	0	0	0	0	0	0	0	0	0	0
Sp110	9.57693	16.9665	6.31548	16.6947	13.7051	12.0469	24.0484	26.9518	15.086	29.4038	19.5037	17.2853
Gm16094	0	0	0	0	0	0	0	0	0	0	0	0
Sp140	0.87063	2.12081	5.2629	0.98204	0	0.926688	5.46555	0	2.01147	3.26708	3.44184	8.64266
Gm10552	1.74126	0	0	0.98204	0	0	0	0.998214	0	0	0	0.960295
Gm17017	0	0	0	0	0	0	0	0	0	0	0	0
Sp100	0	2.12081	0	0	0	0	0	0	0	0	0	0
n-R5s215	0	0	0	0	0	0	0	0	0	0	0	0
A630001G21Rik	0.87063	11.6644	10.5258	3.92816	2.10848	1.85338	28.4209	2.99464	19.109	6.53417	0	11.5235
Mir8096	0	0	0	0	0	0	0	0	0	0	0	0
Gm25472	0	0	0	0	0	0	0	0	0	0	0	0
9930111H07Rik	0	0	0	0	0	0	0	0	0	0	0	0
Gm22906	0	0	0	0	0	0	0	0	0	0	0	0
Cab39	807.944	728.498	588.392	794.47	538.717	572.693	731.291	790.586	482.753	851.075	980.923	541.607
Itm2c	11149.3	11072.7	10396.3	11683.3	11556.6	10938.6	12109.5	11380.6	11375.9	11138.3	9803.5	10975.2
4933407L21Rik	116.664	55.141	105.258	95.2579	89.6104	108.423	148.663	78.8589	142.814	108.631	112.433	87.3869
Gm28884	0.87063	3.18121	1.05258	2.94612	1.05424	0.926688	5.46555	1.99643	0	0	2.29456	0
Gpr55	28.7308	1.0604	4.21032	11.7845	13.7051	9.26688	47.0038	0.998214	10.0573	7.35094	14.9146	0
Gm28100	0	0	0	0	0	0	0	0	0	0	0	0
Gm18180	77.486	107.101	133.678	68.7428	85.3934	66.7215	76.5178	75.8643	111.637	80.8603	75.7204	69.1413
Spata3	2.61189	7.42283	12.631	6.87428	7.37968	10.1936	10.9311	9.98214	4.02294	6.53417	5.73639	15.3647
2810459M11Rik	2554.43	2771.9	2327.26	2656.42	2774.76	2983.94	2398.29	2143.17	2222.67	2037.03	1873.51	1927.31
Psmd1	6829.22	6751.59	6761.78	6584.58	6481.47	7178.13	6419.84	6353.63	6653.94	6051.46	6778.12	6795.05
Gm22786	0	0	0	0	1.05424	0	0	2.99464	0	0.816771	1.14728	0.960295
Htr2b	1.74126	10.604	4.21032	0	4.21696	1.85338	3.27933	2.99464	6.03441	2.45031	0	1.92059
Gm37914	4.35315	2.12081	0	4.9102	0	0	3.27933	0.998214	1.00573	0.816771	0	1.92059
Gm21972	0	0	0	0	0	0	0	0	0	0	0	0
Armc9	497.13	535.504	433.663	433.08	482.842	471.684	429.593	428.234	540.08	472.91	433.671	415.808
Gm16341	0	0	0	0	0	0	0	0	0	0	0	0
B3gnt7	0	0	10.5258	0	0	0.926688	4.37244	0	0	0.816771	2.29456	0.960295
Gm28626	0	0	0	0	0	0	0	0	0	0	0	0
Gm5258	0	0	0	0	0	0	0	0	0	0	0	0
Gm28627	0	0	0	0	0	0	0	0	0	0	0	0
Ncl	16624.7	18287.7	17916	18196.2	17108.2	17138.2	14723.1	15761.8	14453.4	15619.9	15364.4	15130.4
Snora75	0	0	0	0	0	0	0	0	0	0	0	0
Mir3535	0	0	0	0	0	0	0	0	0	0	0	0
Gm24148	0	0	0	0	0	0	0	0	0	0	0	0
Snord82	0	0	0	0	0	0	0	0	0	0	0	0
C130036L24Rik	65.2972	42.4162	79.9961	45.1738	55.8747	86.182	37.1658	47.9143	31.1778	39.205	35.5656	31.6897
Gm45908	0	0	0	0	0	0	0	0	0	1.63354	0	0
Nmur1	0	0	0	0	0	0	0	0	0	0	0	0
Tex44	0	0	0	0	0	0	0	0	0	0	0	0
Rpl30-ps6	0	0	0	0	0	0	0	0	0	0	0	0
Ptma	10718.3	10734.5	10318.4	11247.3	9830.79	10037.9	9495.85	10717.8	8730.78	9519.47	10639.9	9002.77
Pde6d	661.679	675.477	648.389	758.135	690.527	646.828	661.332	729.695	690.94	644.432	589.701	684.691
Gm37152	1.74126	2.12081	3.15774	0	0	0	0	0	0	0	2.29456	1.92059
Cops7b	667.773	672.296	643.127	558.781	585.103	578.253	567.325	594.936	513.93	548.87	565.608	571.376
Gm22955	0	0	0	0	0	0	0	0	0	0	0	0
Gm37022	0	0	0	0	0	0	0	0	0	0	0	0
Nppc	6.09441	16.9665	31.5774	5.89224	8.43392	10.1936	29.514	25.9536	17.0975	23.6864	19.5037	18.2456
Dis3l2	539.79	591.706	631.548	633.416	640.978	478.171	470.038	496.113	632.607	553.771	712.46	627.073
Gm29097	2.61189	0	0	0	0	0	0	0	0	1.63354	0	0.960295
Gm29055	0	4.24162	0	7.85632	1.05424	1.85338	1.09311	5.98929	0	3.26708	2.29456	0
Gm37485	2.61189	3.18121	2.10516	2.94612	0	0.926688	1.09311	2.99464	8.04588	0	1.14728	1.92059
Gm38142	11.3182	33.9329	27.3671	2.94612	3.16272	12.0469	2.18622	12.9768	19.109	20.4193	24.0929	24.0074
Gm38010	0	0	3.15774	0	0	9.26688	0	0	0	0	0	0
Gm37541	0	0	0	0	0	0	0	0	1.00573	0	2.29456	0
Gm38021	0	7.42283	1.05258	0	0	3.70675	1.09311	0	3.0172	0	0	0
Gm6136	888.913	902.404	687.335	894.638	823.361	753.397	785.947	833.509	740.221	810.237	1055.5	773.038
Gm37967	0	0	3.15774	11.7845	3.16272	0	1.09311	0	0	0	0	1.92059
Gm28375	0	0	0	0.98204	0	0	2.18622	0	0	0	0	0
Gm37017	0	1.0604	0	0	0	0.926688	0	0	0	0	2.29456	0
Gm37447	0	0	1.05258	0	11.5966	0.926688	0	0	2.01147	0	0	4.80148
Akp-ps1	0	0	0	0	0	0	0	0	0	0	0	0
Gm29371	0	0	0	0	0	0	0	0	0	0	0	0
Alppl2	0	1.0604	0	0	0	0	0	0	0	0	0	0
Alpi	0	0	0	0	0	0	0	0	0	0	0	0
Gm29372	0	0	0	0	0	0	0	0	0	0	0	0
Akp3	0	0	0	0	0	0	0	0	0	0	0	0
Gm29374	0	0	0	0	0	0	0	0	0	0	0	1.92059
Ecel1	0	0	0	4.9102	0	0	0	0	0	0	0	8.64266
Prss56	4.35315	0	1.05258	0	5.2712	0	0	2.99464	0	0.816771	0	0
Chrnd	0	0	2.10516	0	0	0	0	1.99643	0	0	0	0
Chrng	0	0	0	0	0	0	0	0	0	0	0	0
Eif4e2	2214.01	2389.09	2137.79	2333.33	2095.83	2192.54	2479.18	2574.39	2072.82	2174.24	2226.87	2255.73
Gm26187	0	0	0	0	0	0	0	0	0	0	0	0
Efhd1	123.629	142.094	123.152	116.863	80.1222	64.8682	103.846	138.752	146.837	106.18	104.402	84.506
Efhd1os	0	0	0	0	0	0	0	0	0	0	0	0
Gigyf2	1309.43	1009.5	1211.52	1080.24	1066.89	1461.39	1287.68	889.409	1041.94	1283.96	1056.64	1053.44
Gm22549	0	0	0	0.98204	0	0	1.09311	0	0	0.816771	2.29456	0
Kcnj13	2.61189	0	0	0	4.21696	0	0	8.98393	2.01147	4.90063	4.58911	0
Gm23504	0.87063	3.18121	0	0	0	0	0	0.998214	0	0	1.14728	0.960295
3110079O15Rik	0	0	0	0	0	0	0	0	0	0	0	0
Ngef	74.8742	38.1745	93.6796	72.671	64.3086	58.3814	17.4898	9.98214	26.1491	31.0373	59.6585	64.3398
Neu2	0	0	4.21032	0	0	0	0	0	0	0	0	0
Gm17181	0	0	0	0	0	0	0	0	0	0.816771	0	0
Gm6153	0	1.0604	1.05258	0.98204	1.05424	1.85338	0	0	1.00573	0	0	0
Inpp5d	0	0	0	0	0	0	0	0	0	0	6.88367	2.88089
Atg16l1	598.993	429.464	651.547	611.811	661.008	568.986	609.956	649.838	749.272	624.013	667.716	667.405
Gm25395	6.09441	0	1.05258	2.94612	3.16272	0	6.55867	0	1.00573	7.35094	0	2.88089
Scarna6	0.87063	1.0604	0	0	0	0	0	0	0	0	2.29456	0.960295
Sag	1.74126	8.48323	11.5784	7.85632	3.16272	7.4135	4.37244	4.99107	9.05161	3.26708	2.29456	6.72207
Dgkd	1345.99	1306.42	1685.18	1607.6	1896.58	2110.07	1947.92	1427.45	1857.59	1403.21	1733.54	1992.61
Gm19582	0	1.0604	0	0.98204	0	1.85338	0	0.998214	6.03441	0	0	0
4833421G17Rik	0.87063	1.0604	3.15774	0.98204	1.05424	7.4135	0	0	1.00573	0.816771	3.44184	0
Gm38365	13.0594	47.7182	25.2619	22.5869	13.7051	24.0939	16.3967	42.9232	21.1204	18.7857	48.1857	31.6897
Usp40	900.231	811.209	1014.69	813.129	1039.48	1240.84	606.677	733.688	939.356	777.566	865.048	825.854
Gm25198	0	0	0	0	0	0	0	0	0	0	0	0
Gm5832	0	0	0	0	0	0	0	0	0	0	0	0
Gm15375	0	0	0	0	0	0	0	0	0	0	0	1.92059
Ugt1a10	0	0	0	0	0	0	0	0	0	0	0	0
Gm20528	0	0	0	0	0	0	0	0	0	0	0	0
Ugt1a9	0	0	0	0	0	0	0	0	0	0	0	0
Ugt1a8	1.74126	0	0	0	0	0	0	0	0	0	0	0
Ugt1a7c	3.48252	1.0604	12.631	0.98204	0	3.70675	5.46555	1.99643	0	2.45031	0	0
Gm15373	0	0	0	0	0	0	0	0	0	0	0	0
Ugt1a6b	0.87063	1.0604	0	0.98204	4.21696	2.78006	2.18622	0	0	1.63354	0	0.960295
Gm15372	0	0	0	0	0	0	0	0	0	0	0	0
Gm15370	0	0	0	0	0	0	0	0	0	0	0	0
Ugt1a6a	0.87063	2.12081	4.21032	0	0	0	0	0.998214	0	1.63354	0	0.960295
Gm15369	0	0	0	0	0	0	0	0	0	0	0	0
Gm15374	0	0	0	0	0	0	0	0	0	0	0	0
Gm15371	0	0	0	0	0	0	0	0	0	0	0	0
Ugt1a5	0	0	0	0	0	0	0	0	0	0	0	0
Gm15368	0	0	0	0	0	0	0	0	0	0	0	0
Gm15376	0	0	0	0	0	0	0	0	0	0	0	0
Ugt1a2	0	0	0	0	0	0	0	0	0	0	0	0
Dnajb3	28.7308	23.3289	9.47322	41.2457	34.7899	35.2141	40.4451	33.9393	51.2925	39.205	18.3565	12.4838
Ugt1a1	0	0	0	0	0	0	0	0	0	0	0	0
Mroh2a	74.0035	47.7182	50.5239	54.0122	79.068	56.528	28.4209	59.8929	51.2925	45.7392	64.2476	57.6177
Hjurp	4786.72	4519.44	5461.84	4478.1	6043.96	6141.16	4080.58	4173.53	4501.67	4240.67	4119.88	4698.73
Trpm8	0	1.0604	3.15774	2.94612	0	0	0	0	0	0	0	0
4930453O03Rik	0	0	0	0	0	0	0	0	0	0	0	0
Spp2	7.83567	0	0	0	0	0	0	0	0	0	0	0
Gm29538	0	4.24162	1.05258	0	0	0	0	0	0	0	0	0
Gm28888	0	0	0	0	0	0	0	0	0	0	0	0
Glrp1	0	0	0	0	0	0	0	0	0	0	0	0
Gm19589	0	0	0	0	0	0	0	0	0	0	0	0
Gm38130	0	0	0	0	0	0	0	0	0	0	0	0
Gm29336	0	0	0	0	0	0	0	0	0	0	0	0
Arl4c	320.392	317.061	376.824	400.672	282.536	305.807	612.142	564.989	496.833	630.547	854.723	540.646
Gm29335	0	0	0	0	0	0	0	0	0	0	0	0
Platr5	0	0	0	0	0	0	2.18622	0	0	0	0	0.960295
Gm29337	0	0	0	0	0	0	0	0	0	0	0	0
Gm4753	0	0	0	0	0	0	0	0	0	0	0	0
1700067G17Rik	0	0	4.21032	0	0	0	0	0	0	0	0	0
Gm18699	0	0	0	0	0	0	0	0	0	0.816771	0	0
Sh3bp4	869.759	757.129	928.376	799.38	841.283	771.931	1013.31	846.486	1041.94	727.743	898.319	979.501
Gm38312	0	0	0	0	1.05424	0	0	0	0	0	2.29456	0
Gm5259	0	1.0604	0	0	0	0	0	0	1.00573	0	0	0
Gm28342	0	0	0	0	0	0	0	0	0	0	0	0
C030007H22Rik	0	2.12081	0	0	1.05424	0	0	2.99464	1.00573	0.816771	1.14728	0
Agap1	588.546	633.061	708.387	571.547	446.998	457.784	667.891	629.873	569.246	722.842	921.265	527.202
Gm37297	46.1434	59.3826	41.0506	70.7069	43.2238	34.2875	44.8175	35.9357	20.1147	38.3882	61.953	72.0222
Gm25180	0	0	7.36806	0	1.05424	0	0	0	0	0	0	0
Gm28499	0	0	0	0	0	0	0	0	0	0	2.29456	0
4933400F21Rik	0	0	1.05258	0	2.10848	1.85338	10.9311	0.998214	0	5.7174	0	1.92059
Gm26037	0	0	5.2629	0	0	0	4.37244	0	0	0	0	0.960295
Gm37521	0	0	0	0	0	0	0	0	0	0	0	2.88089
Gbx2	107.958	124.067	134.73	112.935	159.19	129.736	157.408	153.725	159.912	141.301	166.355	150.766
D130058E05Rik	489.294	549.289	465.241	537.176	456.486	506.898	507.203	538.038	544.102	411.653	470.384	517.599
Asb18	0	4.24162	0	7.85632	0	1.85338	8.74489	9.98214	1.00573	0	0	9.60295
Iqca	0	5.30202	9.47322	0	0	0	0	0.998214	0	0	0	4.80148
4930434B07Rik	0	0	0	0	4.21696	3.70675	0	0	0	2.45031	0	1.92059
Ackr3	98.3812	141.034	127.362	66.7787	144.431	126.03	151.942	106.809	142.814	151.103	158.324	137.322
Gm38277	0	0	0	0	0	0	0	0	0	0	0	0
Gm28721	0.87063	0	0	0	0	0	0	2.99464	0	0	0	0.960295
Gm28723	0	0	0	0	0	6.48682	0	0	5.02867	6.53417	0	3.84118
Gm27648	0	0	0	0	0	0	0	0	0	0	0	0
Gm28722	0	0	0	0	0	0	0	0	0	0	0	0
Gm35048	0	0	5.2629	0	0	0	0	0	0	0	0	0
Cops8	2117.37	2212	2147.26	2386.36	2544.93	2518.74	2360.03	2270.94	2414.77	2118.7	2061.66	2154.9
Gm9991	0	0	0	0	0	0	0	0	0	0	0	0
Col6a3	0	0	3.15774	0	0	0	1.09311	11.9786	0	0	0	0
Gm36970	0	0	0	0	0	0	0	0	0	0	0	0
4930474B08Rik	0	0	0	0	0	0	0	0	0	0	0	0
Mlph	0	0	0	0	0	0	4.37244	3.99286	0	0	3.44184	6.72207
Prlh	0	0	0	0	0	0	0	0	0	0	0	0
Rab17	0	2.12081	0	0	4.21696	2.78006	0	0	0	4.90063	0	0
Gm28199	0	0	0	0	0	0	0	0	0	0	0	0
Lrrfip1	4314.84	4284.03	4588.2	4390.7	4190.6	4336.9	4231.43	5147.79	4453.39	4395.04	4010.89	4406.8
Rbm44	0	0	2.10516	12.7665	0	1.85338	0	0	9.05161	4.08385	0	0
Gm7776	0.87063	0	0	4.9102	0	1.85338	0	0	0	1.63354	0	0
Ramp1	503.224	630.94	421.032	555.835	600.917	632.001	668.984	754.65	540.08	584.808	776.708	521.44
Ube2f	1035.18	954.364	1135.73	1193.18	1202.89	1255.66	1001.29	1304.67	1110.33	1114.08	1218.41	1239.74
Gm7785	3.48252	0	0	0	0	1.85338	3.27933	0.998214	4.02294	0.816771	4.58911	2.88089
Gm26683	13.0594	18.0269	13.6835	8.83836	7.37968	12.9736	8.74489	15.9714	11.0631	11.4348	16.0619	11.5235
Scly	117.535	111.342	105.258	94.2758	84.3392	167.731	156.315	172.691	132.757	139.668	146.852	134.441
Gm17090	0	0	0	0	0	0	1.09311	0	0	0.816771	1.14728	0
Espnl	3.48252	0	0	0	0	0.926688	0	0	0	0	0	0
Klhl30	0	0	0	11.7845	0	0	0	0	0	0	0	0
Erfe	14.8007	26.5101	21.0516	24.551	16.8678	44.481	33.8864	0	5.02867	41.6553	36.7129	19.2059
Ilkap	1258.06	1144.18	1097.84	1375.84	1165.99	1160.21	1136.84	1302.67	1124.41	1171.25	1084.18	1184.04
1700020N18Rik	0	0	0	0	0	0	0	0	0	0	0	0
Hes6	1689.02	1919.33	1654.66	1795.17	1786.94	1779.24	2253.99	1846.7	1879.72	2110.54	1870.06	1928.27
Per2	461.434	362.658	285.249	315.235	389.014	367.895	421.941	357.361	385.196	329.975	285.672	342.825
Gm28381	0	0	0	0	0	0	0	0	0	0	0	0
Gm28382	0	0	0	0	0	0	0	0	0	0	0	0
Gm19085	0	0	0	0	0	0	0	1.99643	0	0	0	0.960295
Traf3ip1	335.192	302.215	279.986	297.558	187.655	314.147	285.302	265.525	340.944	251.565	211.099	356.27
Asb1	621.63	638.363	585.235	689.392	676.822	809.925	569.511	617.895	618.527	592.976	622.972	603.065
Gm28380	0	0	0	0	0	0	0	0	0	0	0	0
Gm29100	0	0	0	0	0	0	1.09311	0	0	0	0	0
Twist2	0	1.0604	0	0	0	0	0	0	0	0	0	0
Gm29101	0	0	0	0	0	0	0	0	0	0	0	0
Gm37600	0	0	0	0	0	0	0	0.998214	0	0	0	0
Hdac4	716.528	760.31	823.118	858.303	645.195	783.978	767.364	907.377	751.284	955.622	902.908	822.013
Gm37048	0	0	0	7.85632	4.21696	0	0	0	0	0	0	0
Gm26720	0	0	0	0	0	0	0	0	0	0	0	0
Gm37036	0.87063	0	0	0	0	0	3.27933	1.99643	2.01147	0	1.14728	8.64266
Gm29099	0	0	0	0	0	0	0	1.99643	0	0	0	0
Gm7837	0	0	0	0	0	0	0	0	0	0.816771	0	0
Ndufa10	3019.34	3262.86	2709.34	3473.48	2980.34	2684.62	2769.94	2816.96	2825.11	2948.54	3297.28	2484.28
Mir6900	0	0	0	0	0	0	0	0	0	0	0	0
Olfr1416	0	0	1.05258	0	0	0	0	0	0	1.63354	0	0
Olfr1415	0	0	0	0	0	0	0	0.998214	0	0	0	0
Olfr1414	0	0	8.42064	0	0	0	0	0	0	0	0	0
Olfr1413	0	0	3.15774	0	0	0	0	0	0	0	0	0
1700054K02Rik	0	0	1.05258	0	0	0	0	0	0	0	0	0
Gm28478	0	0	0	0	0	0	0	0	0	0	0	0
Olfr1412	0	0	0	0	0	0	0	0	0	0	0	0
Gm44098	0	0	0	0	0	0	0	0	0	0	0	0
Olfr1411	0	0	0	0	0	0	0	0	0	0	0	0
Gm44099	0	0	0	0	0	0	0	0	0	0	0	0
Olfr1410	0	0	0	0	0	0	0	0	0	0	0	0
Olfr12	0	8.48323	0	0	0	0	0	0	0	0	0	0
Cops9	1119.63	1212.04	1047.32	1257.01	941.436	1047.16	1164.16	1267.73	959.471	1067.52	1450.16	1008.31
Otos	0	0	3.15774	3.92816	0	0.926688	1.09311	0	4.02294	0.816771	0	0
Gm29483	0	0	0	0	0	0	0	0	0	0	0	0
Gm29482	0	0	0	0	0	0	0	0	0	0	0	0
Gm29481	0	0	0	0	0	0	0	0.998214	0	0	0	0
Gpc1	2631.04	2371.06	2737.76	2457.06	3143.74	2666.08	2995.12	3138.39	2831.14	3227.06	2870.49	2829.03
Gm29480	0	1.0604	0	0	0	0.926688	0	0	0	0	1.14728	0
Mir149	0	0	0	0	0	0	0	0	0	0	0	0
Ankmy1	3.48252	4.24162	11.5784	4.9102	0	5.56013	0	8.98393	1.00573	0	10.3255	2.88089
Dusp28	53.979	81.6511	36.8403	78.5632	73.7968	30.5807	87.4489	83.85	74.4244	77.5932	55.0694	106.593
5033417F24Rik	0	0	1.05258	2.94612	0	0	2.18622	0	0	3.26708	3.44184	0
Rnpepl1	241.164	287.37	245.251	268.097	253.018	258.546	215.343	270.516	285.629	297.305	416.462	249.677
9430060I03Rik	6.96504	11.6644	9.47322	16.6947	4.21696	12.9736	2.18622	3.99286	1.00573	5.7174	24.0929	5.76177
Capn10	695.633	611.853	711.544	730.638	860.26	779.345	712.708	544.027	783.467	668.935	637.887	556.971
Gpr35	0	5.30202	1.05258	3.92816	17.9221	6.48682	1.09311	0	0	1.63354	4.58911	3.84118
Gm18697	0	0	0	0	0	0	0	0	0	0	0	0
Aqp12	0	0	0	0	0	0	0	0	0	0	0	0
Kif1a	2702.43	2274.57	2970.38	2503.22	3546.46	3081.24	4008.44	2830.94	4109.43	3170.7	3565.74	4214.74
Gm28086	0	0	0	0	0	0	0	0	0	0	0	0
Agxt	0	0	0	0	0	0	0	0	0	0	0	0
2310007B03Rik	0	0	0	0	0	0	0	0	0	0	0	0
Crocc2	0	0	15.7887	0	0	0	0	0	0	0	0	0
Sned1	78.3567	49.839	45.261	82.4913	158.136	134.37	43.7244	90.8375	93.5333	19.6025	96.3714	108.513
Mir6901	0	0	0	0	0	0	0	0	0	0	0	0
Mterf4	188.927	205.718	189.464	228.815	156.027	183.484	193.481	256.541	184.049	182.957	196.185	178.615
Gm28535	0.87063	0	0	0	0	0.926688	0	1.99643	0	1.63354	0	2.88089
Gm7867	0.87063	1.0604	6.31548	2.94612	5.2712	3.70675	5.46555	3.99286	1.00573	7.35094	3.44184	4.80148
Pask	490.164	515.356	577.867	446.828	734.805	669.995	453.641	369.339	568.24	517.016	383.191	498.393
Ppp1r7	1211.05	1412.46	1347.3	1475.02	1524.43	1504.94	1193.68	1391.51	1286.33	1316.63	1120.89	1378.98
Mir6902	3.48252	0	2.10516	2.94612	3.16272	7.4135	2.18622	0	5.02867	0.816771	12.6201	1.92059
Mir6345	0	0	0	0	0	0	1.09311	0	0	0	0	1.92059
Gm26446	0	0	0	0.98204	0	0.926688	0	0	1.00573	0	1.14728	0
Ano7	0	0	0	0	0	0	0	0	0	0	0	0
Hdlbp	4437.6	3882.14	4315.58	4104.93	4486.84	4059.82	4100.26	4097.67	4574.08	4265.99	4106.11	4895.59
Gm17415	0	0	0	0	0	0	0	0.998214	0	1.63354	0	0
Sept2	17.4126	33.9329	54.7342	43.2098	28.4645	24.0939	48.0969	32.9411	45.2581	28.587	34.4184	30.7295
Sept2	0	0	0	0	0	0	0	0	0	0	0	0
Farp2	65.2972	88.0135	112.626	54.0122	124.4	172.364	84.1695	68.8768	109.625	131.5	78.0149	131.56
Gm37250	5.22378	3.18121	4.21032	0	2.10848	13.9003	3.27933	1.99643	5.02867	1.63354	5.73639	4.80148
Stk25	2354.18	2504.67	2293.57	2519.91	2447.94	2435.34	2580.83	2478.57	2345.37	2704.33	2361.1	2654.26
Gm28536	0	0	1.05258	0.98204	0	0	1.09311	0	0	0	0	0
Bok	1542.76	1586.36	1446.25	1597.78	1464.34	1624.48	1519.42	1727.91	1490.5	1332.15	1309.04	1341.53
Thap4	383.077	384.927	343.141	400.672	312.055	353.068	393.52	314.438	321.835	374.081	271.905	274.644
Gm10550	1.74126	2.12081	2.10516	2.94612	1.05424	0	0	0	1.00573	0	2.29456	1.92059
Atg4b	1186.67	1198.26	1104.16	1221.66	1223.97	1250.1	1161.98	1091.05	1244.09	955.622	1093.36	1211.89
Dtymk	2360.28	2254.42	1958.85	2334.31	2210.74	2250	1804.73	1907.59	1767.08	1882.66	1965.29	1836.08
Ing5	330.839	430.524	472.609	397.726	530.283	537.479	385.868	320.427	419.391	391.233	371.718	368.753
Gm22089	0	0	0	0	0	0	0	0	0	0.816771	0	0
D2hgdh	127.112	80.5907	85.259	103.114	131.78	62.0881	167.246	72.8696	121.694	39.205	129.642	129.64
Gal3st2	0	0	0	0	0	0	0	0	0	0	0	0
Gm18666	8.7063	8.48323	6.31548	7.85632	21.0848	7.4135	6.55867	11.9786	7.04014	3.26708	6.88367	5.76177
Gm9994	0	0	0	0	0	0	0	0	0	0	0	0
Gm7889	0	2.12081	3.15774	0	6.32544	0	1.09311	1.99643	0	0.816771	1.14728	3.84118
Gm6086	0	0	4.21032	0	0	0	0	0	0	0	0	0
Neu4	0	0	0	17.6767	0	0	0	0	0	0	0	0
Pdcd1	0	0	0	0	0	0	0	0	0	0	0	0
Gm7891	0	0	0	0	0	0	0	0	0	0	0	0
Gm7895	24.3776	22.2685	30.5248	22.5869	23.1933	19.4605	22.9553	24.9554	22.1262	17.1522	13.7673	27.8486
Gm23389	0	0	0	0	0	0	0	0	0	0	0	0
4930440C22Rik	0	0	0	0	0	0	0	0	0	0	2.29456	0
Gm23181	0	0	0	0	0	0	0	0	0	0	0	0
Gm5264	0	0	0	0	0	0	0	0	0	0	0	0
Fam174a	485.811	566.256	522.08	446.828	487.059	461.491	390.241	573.973	491.804	468.827	439.408	498.393
BC055308	1.74126	6.36242	1.05258	0	0	0.926688	3.27933	4.99107	0	0	1.14728	3.84118
Gm15427	2803.43	2934.14	2353.57	3035.49	2517.52	2407.54	2751.36	2685.2	2391.64	2868.5	3925.99	2377.69
St8sia4	70.521	26.5101	38.9455	0.98204	56.9289	40.7743	56.8418	35.9357	50.2867	82.4939	65.3949	46.0942
Gm37642	0	0	0	0	0	0	0	0	0	0	0	0
4930598F16Rik	0	0	0	0	0	0	0	0	0	0	0	0
Gm37761	0	0	0	0	0	0	0	0	0	0	0	0
Gm22360	0	0	0	0	0	0	0	0.998214	0	0	0	0
1700063A18Rik	0	0	0	0	0	0	0	0	0	0	0	0
Gm24586	0	0	0	0	0	0	0	0	0	0	0	0
Gm22917	0	0	0	0	0	0	0	0	0	0	0	0
Gm37076	0	0	0	0	0	0	0	0	0	0	0	0
Gm29601	0	0	0	0	0	0	0	0	0	0	0	0
4930533P14Rik	0	0	0	0	0	0	0	0	0	0	0	0
Gm26245	0	0	0	0	0	0	0	0	0	0	0	0
Gm1833	0	0	1.05258	1.96408	1.05424	0.926688	0	0.998214	0	2.45031	1.14728	0.960295
Gm26078	0.87063	0	0	0	0	0	0	0	0	0	0	0
Slco4c1	0	0	0	0	0	0	0	0	0	0	0	0
Panct2	0	0	0	0	0	0	0	0	0	0	0	0
Slco6b1	0	0	0	0	0	0	0	0	0	0	0	0
Gm9499	0	0	0	0	0	0	0	0	0	0	0	0
Gm28901	61.8147	42.4162	44.2084	51.0661	54.8205	59.308	37.1658	52.9054	42.2409	45.7392	61.953	71.0619
Gm6430	565.039	580.041	546.289	619.667	609.351	628.295	530.159	559.998	512.925	553.771	509.392	531.043
Slco6c1	0	0	0	0	0	0	0	0	0	0	0	0
Gm7133	0	0	0	0	0	0	0	0	0	0	0	0
Gm7135	0.87063	0	0	1.96408	0	0	0	0.998214	0	0	0	0
Gm37171	0	0	0	0	0	0	0	0	1.00573	0	0	0
D1Ertd622e	730.458	817.572	747.332	854.375	836.012	794.172	759.712	783.598	908.178	876.395	721.638	825.854
Ppip5k2	766.154	752.887	783.12	752.243	929.84	911.861	521.414	535.043	751.284	561.938	602.321	727.904
Gin1	134.948	168.604	122.099	110.971	201.36	130.663	109.311	75.8643	125.717	93.9287	159.472	97.9501
Pam	352.605	406.135	384.192	423.259	392.177	366.968	417.568	368.341	369.105	439.423	552.988	421.57
Gm37140	5.22378	2.12081	3.15774	0	2.10848	0	5.46555	0.998214	3.0172	9.80125	5.73639	3.84118
Gm25413	0	0	0	0	0	0	0	0	0	0	0	0
Gm3531	87.063	81.6511	65.26	81.5093	83.2849	75.0617	71.0522	76.8625	68.39	78.41	114.728	79.7045
B230216N24Rik	10.4476	10.604	11.5784	10.8024	8.43392	3.70675	4.37244	16.9696	10.0573	15.5186	6.88367	5.76177
Gm24465	0	0	0	0	0	0	0	0	0	0	0	0
1810006J02Rik	0	0	0	0	0	0	0	0	0	0	0	0
Gm29461	0	0	0	0	0	0	0	0	0	0	0	0
Gm7952	0	0	0	0	0	0	0	0	0	0	0	0
Gm29462	0	0	0	0	0	0.926688	0	0.998214	1.00573	0	0	0
Slco6d1	0	0	0	0	0	0	0	0	0	0	0	0
Gm3555	6.09441	0	3.15774	0.98204	9.48816	3.70675	4.37244	3.99286	2.01147	6.53417	3.44184	4.80148
Gm26134	0	0	0	0	0	0	0	0	0	0	0	0
Gm7967	26.9895	15.9061	62.1022	52.0481	59.0374	52.8212	21.8622	89.8393	37.2122	57.174	56.2167	57.6177
Gm29460	14.8007	6.36242	12.631	9.8204	8.43392	5.56013	9.838	8.98393	23.1319	15.5186	4.58911	27.8486
Gm23434	0	0	0	0	0	0	0	0	0	0	0	0
Gm18248	0	0	0	0	0	0	0	0	0	0	0	0
Cntnap5b	0	0	6.31548	0	0	0	0	0	0	1.63354	0	0
Tdpx-ps1	23.507	20.1477	26.3145	23.569	22.139	16.6804	17.4898	17.9679	23.1319	22.8696	17.2092	12.4838
Gm37877	0	0	0	0	0	0	0	0	0	0	0	0
Gm19029	0	0	0	0	0	0	0	0	0	0	0	0
Gm23602	0	0	0	0	0	0	0	0	0	0	0	0
Gm29668	4.35315	0	6.31548	6.87428	2.10848	1.85338	2.18622	0	3.0172	1.63354	3.44184	3.84118
Gm29667	150.619	142.094	81.0487	114.899	83.2849	88.9621	118.056	108.805	107.614	123.332	144.557	109.474
Gm18700	0	0	0	0	0	0	0	0	0	0	0	0
Gm18185	0	0	0	0	0	0	0	0	0	0	0	0
Gm29334	0	0	0	0	0	0	0	0	0	0	0	0
Gm25537	0	0	0	0	0	0	0	0	0	0	0	0
Gm20268	0	0	0	0	0	0	0	0	0	0	0	0
Gm28801	0	0	0	0	0	0	0	0	0	0	0	0
Psmb6-ps2	40.9196	53.0202	33.6826	35.3534	43.2238	41.701	49.19	42.9232	33.1892	48.1895	42.4493	28.8089
Gm18969	0	0	0	0	0	0	0	0	0	0	0	0
Gm28188	0	0	0	0	0	0	0	0	0	0	0	0
Gm28187	0	0	0	0	0	0	0	0	0	0	0	0
Gm24122	0	0	0	0	0	0	0	0	0	0	0	0
Gm28623	0	0	0	0	0	0	0	0	0	0	0	0
Gm23036	0	0	0	0	0	0	0	0	0	0	0	0
Gm3116	0	0	0	0	0	0	0	0	0	0	0	0
Gm20281	0	0	0	0	0	0	0	0	0	0	0	0
Gm22034	0	0	0	0	0	0	0	0	0	0	0	0
Gm18728	0	0	0	0	0	0	0	0	0	0.816771	0	0
Gm23965	0	0	0	0	0	0	0	0	0	0	0	0
Gm29141	0	0	0	0	0	0	0	0	0	0	0	0
Gm37789	0	0	0	0	0	0	0	0	0	0	0	0
Gm18447	0	0	0	0	0	0	0	0	0	0	0	0
Gm29140	0	0	0	0	0	0	0	0	0	0	0	0
Gm23537	0	0	0	0	0	0	0	0	0	0	0	0
Gm5260	0	0	0	0	0	0	0	0	0	0.816771	0	0
Gm29592	0	0	0	0	0	0	0	0	0	0	0	0
Gm29011	0	0	0	0	0	0	0	0	0	0	0	0
Cdh20	1403.46	1337.17	1373.62	1268.8	1300.93	1337.21	1306.27	1323.63	1380.87	1190.04	1252.83	1451.01
Gm38031	17.4126	27.5705	8.42064	10.8024	10.5424	12.9736	18.5829	27.95	8.04588	2.45031	24.0929	4.80148
n-R5s216	0	1.0604	0	0.98204	1.05424	0	0	0	0	0.816771	1.14728	0
Gm36969	0	0	0	16.6947	0	0	0	2.99464	0	0.816771	8.03095	5.76177
Gm15699	0	2.12081	0	0	0	0	1.09311	0	0	0	0	0
Gm29012	0	0	0	0	0	0	0	0	0	0	0	0
Gm29013	0	0	0	0	0	0	0	0	0	0	0	0
Rnf152	148.007	78.4699	139.993	117.845	72.7425	69.5016	90.7282	109.804	152.872	151.919	158.324	100.831
Gm29014	0	0	0	0	0	0	0	0	0	0	0	0
Gm17634	5.22378	0	2.10516	1.96408	4.21696	3.70675	7.65178	0.998214	14.0803	6.53417	5.73639	1.92059
Gm28403	0	0	0	0	0	0	2.18622	0	0	0	0	0
Gm3608	1005.58	999.961	1154.68	930.974	1136.47	1126.85	1083.27	1048.13	1168.66	1008.71	874.226	1146.59
Pign	498.871	394.47	637.864	428.169	727.425	854.406	423.034	525.061	529.016	550.504	418.757	544.487
Gm28404	0	0	0	0	0	0	0	0	0	0	0	0
Gm20302	0	1.0604	0	0	0	0	0	0	0	0	0	0
Gm22426	0	0	0	0	0	0	0	0	0	0	0	0
Gm8004	0	0	0	0	0	0	0	0	0	0	0	0
2310035C23Rik	465.787	448.551	665.231	554.853	634.652	638.488	533.438	487.129	622.55	505.581	562.167	554.09
Gm37566	3.48252	2.12081	10.5258	5.89224	2.10848	4.63344	1.09311	1.99643	11.0631	8.98448	8.03095	5.76177
Gm10193	10.4476	10.604	13.6835	0.98204	8.43392	5.56013	14.2104	12.9768	7.04014	4.90063	3.44184	6.72207
Tnfrsf11a	20.8951	0	0	4.9102	1.05424	0	0	0.998214	3.0172	5.7174	3.44184	42.253
Gm37779	0	0	2.10516	0	0	0	0	0	0	0	0	0
Gm26214	0	0	0	0	0	0	0	0	0	0	0	0
Gm18801	0	0	0	0	0	0	0	0	0	0	0	0
Gm7160	6.96504	19.0873	12.631	5.89224	9.48816	5.56013	5.46555	9.98214	6.03441	4.90063	13.7673	15.3647
Zcchc2	134.948	39.235	71.5755	74.635	63.2544	82.4752	45.9107	136.755	154.883	126.6	71.1313	111.394
Gm37372	0	0	0	0	0	0	0	5.98929	0	2.45031	6.88367	0
Gm26509	0	0	0	0	0	0	0	0	0	0	0	0
Gm20753	0	0	0	0	0	0	1.09311	0	3.0172	0	0	0
Phlpp1	433.574	568.377	496.818	474.325	396.394	426.277	554.207	560.996	528.011	581.541	659.685	528.162
Gm38235	6.96504	8.48323	10.5258	10.8024	13.7051	14.827	18.5829	20.9625	24.1376	14.7019	5.73639	18.2456
A530053M12Rik	0	0	0	0	2.10848	0	0	0	0	0	0	0
Gm6651	0	0	0	0.98204	0	0	0	0	0	0	0	0
Bcl2	417.032	446.43	426.295	364.337	381.635	471.684	523.6	491.121	493.816	500.681	461.206	481.108
D630008O14Rik	4.35315	0	1.05258	0.98204	0	3.70675	0	0	0	0	4.58911	0
Mir3473f	0	0	5.2629	0	0	0	0	0	0	0	0	0
Gm37053	2.61189	1.0604	9.47322	0.98204	5.2712	0.926688	6.55867	7.98571	7.04014	2.45031	3.44184	5.76177
Kdsr	388.301	329.786	369.456	379.067	456.486	490.218	409.917	441.211	381.173	318.541	375.16	301.533
Vps4b	1039.53	1064.65	1384.14	1192.2	1439.04	1308.48	1246.15	1169.91	1210.9	1202.29	1087.62	1272.39
Serpinb5	158.455	172.846	152.624	128.647	150.756	151.977	174.898	182.673	238.359	190.308	154.883	220.868
Pou2f3-rs1	0	0	0	0	0	0	0	0	0	0	0	0
Serpinb12	0	0	0	0	0	2.78006	0	0	0	0	0	0
Serpinb13	0	0	0	0	0	0	0	0	0	0	0	0
Gm8080	0	0	0	0	0	0	0	0	0	0	0	0
Serpinb3a	0	0	0	0	0	0	0	0	0	0	0	0
Serpinb3d	0	0	0	0	0	0	0	0	0	0	0	0
Gm15388	0	0	0	0	0	0	0	0	0	0	0	0
Serpinb3b	0	0	0	0	0	0	0	0	0	0	0	0
Gm8084	0	0	0	0	0	0	0	0	0	0	0	0
Gm15390	0	0	0	0	0	0	0	0	0	0	0	0
Serpinb3c	0	0	0	0	0	0	0	0	0	0	0	0
Gm8089	0	0	0	0	0	0	0	0	0	0	0	0
Serpinb11	3.48252	0	12.631	3.92816	5.2712	3.70675	1.09311	4.99107	0	8.16771	12.6201	26.8883
Gm15391	0	0	0	0	0	0	0	0	0	0	0	0
Serpinb7	0	0	0	0	0	0	0	0	0	0	0	0
Gm24553	0	0	0	0	0	0	0	0	0	0	0	0
Serpinb2	0	0	0	0	3.16272	0	0	0	1.00573	0	0	0
Serpinb10	0	0	0	0	0	0	0	0	0	0	0	0
Serpinb8	32.2133	11.6644	17.8939	16.6947	26.356	47.2611	43.7244	29.9464	29.1663	53.0901	20.651	33.6103
Gm15389	0	0	0	0	0	0	0	0	0	0	0	0
Gm24267	0	0	0	0	0	0	0	0	0	0	0	0
Gm22438	0	0	0	0	0	0	0	0	0	0	0	0
D830032E09Rik	0	0	1.05258	0.98204	2.10848	0	6.55867	2.99464	0	3.26708	0	1.92059
Gm18448	0	0	1.05258	0	0	0	0	0	0	0	0	0
Gm28282	0	1.0604	0	0	0	0	0	0.998214	0	0.816771	0	0
Gm5702	0	0	0	0	0	0	0	0	0	0	0	0
Gm38212	0	0	0	0	0	0	0	3.99286	0	0	0	0
Gm28283	0	0	0	0	0	0	0	0	0	0	0	0
Gm6679	0	0	0	0	0	0	0	0	0	0	0	0
Gm17847	0	0	0	0	0	0	0	0	0	0	0	0
Gm28281	0	0	0	0	0	0	0	0	0	0	0	0
Gm22159	0	0	0	0	0	0	0	0	0	0	0	0
Gm25293	0	0	0	0	0	0	0	0	0	0	0	0
Gm8141	0	0	0	0	0	0	0	0	0	0	0	0
Cdh7	1.74126	0	1.05258	0	0	0	0	0	0	0	0	0
Gm18552	0	0	0	0	0	0	0	0	0	0	0	0
Gm3332	0	0	0	0	0	0	0	0	0	0	0	0
Gm6693	0	0	0	0	0	0	0	0	0	0	0	0
Cdh19	140.171	121.946	171.571	119.809	191.872	175.144	144.291	81.8536	154.883	151.919	199.626	174.774
Gm38255	0	0	0	0	0	0	0	0	0	0	0	0
Gm36944	0.87063	8.48323	1.05258	0	0	10.1936	2.18622	1.99643	2.01147	9.80125	3.44184	5.76177
Gm29088	0	0	0	0	0	0	0	0	0	0	0	0
Gm19927	0	0	0	0	0	0.926688	0	0	0	0	0	0
Gm8173	0	0	0	0.98204	5.2712	0	0	0	3.0172	0	2.29456	0
Gm37934	0	0	0	0	0	0	0	0	0	0	0	0
Dsel	128.853	171.785	354.72	192.48	279.374	328.974	168.339	252.548	224.279	208.277	187.006	330.342
Gm6028	0	0	0	0	0	0	0	0	0	0	0	0
Gm17752	0	0	0	0	0	0	0	0	0	0	0	0
Gm6717	0	0	0	0	0	0	0	0	0	0	0	0
Gm19086	0	0	0	0	0	0	0	0	0	0	0	0
Gm18406	0	0	0	0	0	0	3.27933	0	0	0	0	0
Gm22331	0	0	0	0	0	0	0	0	0	0	0	0
Gm8204	0	0	0	0	0	0	0	0	0	0	0	0
Gm28190	0	0	0	0	0	0	0	0	0	0	0	0
Gm28189	0	0	0	0	0	0	0	0	0	0	0	0
Gm17946	0	0	0	0	0	0	0	0	0	0	0	0
Gm18181	0	0	0	0	0	0	0	0	0	0	0	0
Gm24937	0	0	0	0	0	0	0	0	0	0	0	0
9330185C12Rik	0	0	0	0	0	0	0	0	0	0	0	0
Gm4854	0	0	0	0	0	0	0	0	0	0	0	0
Gm17916	0	0	0	0	0	0	0	0	0	0	0	0
Cntnap5a	13.9301	12.7248	23.1568	5.89224	12.6509	12.9736	0	0	5.02867	8.98448	4.58911	20.1662
Gm23393	0	0	0	0	0	0	0	0	0	0	0	0
Gm28263	0	0	0	0	0	0	0	0	0	0	0	0
Gm19965	0	0	0	0	0	0	0	0	0	0	0	0
Gm17777	0	0	0	0	0	0	0	0	0	0	0	0
Gm24030	0	0	0	0	0	0	0	0	0	0	0	0
Gm27785	0	0	1.05258	0	0	0	0	0	0	0	0	0
Gm28361	0	0	0	0	0	0	0	0	0	0	0	0
Zfp813-ps	0	0	0	0	0	0	0	0	0	0	0	0
Zfp813-ps	0	0	0	0	0	0	0	0	0	0	0	0
Gm28362	0	0	0	0	0	0	0	0	0	0	0	0
Gm28363	0	0	0	0	0	0	0	0	0	0	0	0
Gm28359	0	0	0	0	0	0	0	0	0	0	0	0
Gm18182	0	0	0	0	0	0	0	0	0	0	0	0
B020011L13Rik	0	0	0	0	0	0	0	0	0	0	0	0
Gm28360	0	0	0	0	0	0	0	0	0	0	0	0
Gm28169	0	0	0	0	0	0	0	0	0	0	0	0
Gm7195	0	0	0	0	0	0	0	0	0	0	0	0
Gm28168	0	0	0	0	0	0	0	0	0	0	0	0
Gm7145	0	0	0	0	0	0	0	0	0	0	0	0
Gm28358	0	0	0	0	0	0	0	0	0	0	0	0
Gm29489	0	0	0	0	0	0	0	0	0	0	0	0
Gm29490	0	0	0	0	0	0	0	0	0	0	0	0
Gm29104	0	0	0	0	0	0	0	0	0	0	0	0
Gm29106	0	0	4.21032	0.98204	2.10848	4.63344	0	0.998214	0	12.2516	0	0
Gm7200	0	0	0	0	0	0	0	0	0	0	0	0
Tsn	4092.83	4137.7	3913.49	4035.2	3896.47	4061.67	3871.8	3817.17	3547.23	3704.87	3998.27	3582.86
Nifk	2386.4	2328.65	2398.83	2593.57	2384.69	2581.75	2102.05	2214.04	2231.73	2263.27	2035.27	2135.7
Gm28867	0	0	0	0	2.10848	0	2.18622	0	0	1.63354	0	0
Clasp1	1845.73	1874.79	2387.25	1613.49	2656.68	2578.05	1988.37	1911.58	2229.71	1950.45	1792.05	2268.22
Gm26080	0	0	1.05258	0	0	0	0	1.99643	0	0	1.14728	0
2900060B14Rik	5.22378	1.0604	0	7.85632	4.21696	2.78006	0	5.98929	4.02294	3.26708	5.73639	8.64266
Gm22710	0	0	0	0	0	0	0	0	0	0	0	0
Gm28466	0	0	1.05258	0	0	0	0	0	0	0	0	2.88089
Tfcp2l1	0	10.604	11.5784	7.85632	16.8678	0	0	11.9786	0	5.7174	0	0
Gm22094	0	0	0	0	0	0	0	0	0	0	0	0
Gm28882	0	0	0	0	0	0	0	0	0	0	0	0
Gm23497	0	0	0	0	0	0	0	0	0	0	0	0
Gm28467	0	0	0	0	0	0	0	0	0	0	0	0
Gli2	188.927	260.859	201.043	278.899	208.739	212.212	241.578	215.614	259.48	275.252	156.03	273.684
Mir6346	1.74126	0	3.15774	0.98204	0	0	0	0	0	0	1.14728	0
Gm26831	0	0	0	0	0	0	0	0	0	0	0	0
Gm8321	0	0	0	0	0	0	0	0	0	0	0	0
Gm3508	0	0	0	0	0	0	0	0	0	0	0	0
Gm29456	0	0	0	4.9102	0	1.85338	0	0	2.01147	0	0	0
Gm29455	1.74126	0	12.631	1.96408	3.16272	11.1203	4.37244	0	1.00573	13.0683	2.29456	8.64266
Inhbb	276.86	279.947	218.937	329.965	309.947	264.106	272.185	265.525	276.577	257.283	234.045	301.533
Ralb	1602.83	1785.72	1746.23	1510.38	1545.52	1617.07	1876.87	1571.19	1586.04	1676.01	1485.73	1636.34
Gm29454	0	1.0604	1.05258	4.9102	0	0	0	0	0	4.90063	0	0
Gm27184	0	0	2.10516	0.98204	0	0	0	0	2.01147	0	0	0
Tmem185b	872.371	827.115	673.651	719.835	691.581	753.397	676.636	811.548	850.852	709.774	680.336	768.236
3830432H09Rik	0.87063	0	0	0	0	0	0	0	0	4.08385	1.14728	0
Gm25322	0	0	0	0	0	0	0	0	0	0	0	0
Epb41l5	451.857	411.437	570.499	462.541	700.015	521.725	523.6	429.232	571.257	462.292	491.035	727.904
Gm37219	0	2.12081	0	0	0	0	1.09311	1.99643	4.02294	1.63354	1.14728	5.76177
Ptpn4	323.874	249.195	338.931	242.564	325.76	328.974	326.84	294.473	306.749	390.417	469.237	287.128
Gm3851	53.1084	51.9598	39.9981	37.3175	57.9832	40.7743	43.7244	52.9054	31.1778	41.6553	36.7129	32.65
Gm37745	0	1.0604	0	0	0	2.78006	7.65178	0	1.00573	0	5.73639	15.3647
Gm29657	0	0	0	0	0	0	0	0	0	0	0	0
Gm8338	0	0	0	0	0	0	0	0	0	0	0	0
Gm29658	0	0	0	0	0	0	0	0	0	0	0	0
Gm3551	2.61189	0	2.10516	4.9102	0	0.926688	1.09311	1.99643	4.02294	1.63354	0	0
Gm28209	0	0	0	0	0	0	0	0	0	0	0	0
Tmem177	312.556	295.853	358.93	237.654	281.482	263.179	277.65	327.414	349.996	347.128	329.269	243.915
Cfap221	0	0	0	0	0	3.70675	0	0	0	0	0	0
Gm17973	0	0	0	0	0	0	0	0	0	0	0	0
Sctr	0	0	0	0	0	0	0	0.998214	0	0	0	0
Tmem37	150.619	142.094	91.5745	131.593	83.2849	53.7479	110.404	127.771	136.78	155.186	131.937	139.243
Dbi	12097.4	12372.8	11158.4	12874.5	10118.6	10368.7	11735.6	12602.5	10791.5	11913.4	12838	11303.6
3110009E18Rik	73.1329	97.5572	86.3116	76.5991	66.4171	79.6952	69.9591	82.8518	64.367	80.0436	87.1932	52.8162
Steap3	100.122	54.0806	86.3116	88.3836	50.6035	81.5486	63.4004	21.9607	29.1663	79.2268	52.7748	69.1413
C1ql2	10.4476	16.9665	0	9.8204	3.16272	0	0	11.9786	2.01147	0	2.29456	0
1700012E03Rik	0	0	0	0	0	0	0	0	0	0	0	0
Marco	0	0	0	0	0	0	0	0	0	0	0	0
En1	29.6014	19.0873	36.8403	22.5869	32.6814	22.2405	24.0484	28.9482	39.2237	29.4038	27.5347	31.6897
2610027F03Rik	0	0	0	0	0	0	0	0	0	0.816771	0	0
Gm29346	0	0	0	0	0	0	0	0	0	0	0	2.88089
Gm29345	0	0	0	0	0	0	0	0	0	0	0	0
Gm29344	0	0	2.10516	0	0	0	0	0	0	0	0	0
Gm29348	0	0	0	0	0	0	0	0	0	0	0	0
Gm29347	0	0	0	0	0	0	0	0	0	0	0	0
Gm37043	0	0	0	0	0	0	0	0	0	0	0	3.84118
Celrr	208.08	215.262	203.148	254.348	172.895	303.027	208.784	227.593	183.044	220.528	213.394	222.789
Gm29359	0	0	0	0	0	0	0	0	0	0	0	0
Gm38283	0	0	0	0	0	0	0	0	0	0	0	0
Insig2	437.927	410.376	543.131	402.636	530.283	458.711	569.511	604.918	504.879	454.941	583.965	677.008
Gm37174	0.87063	6.36242	1.05258	0.98204	0	1.85338	1.09311	2.99464	0	2.45031	4.58911	6.72207
2210011K15Rik	0	0	0	0	0	0	0	0	0	0	0	0
Ccdc93	479.717	450.672	557.868	475.307	509.198	630.148	651.494	349.375	586.343	343.044	558.725	517.599
Gm15392	0	0	0	0	0	0	0	0	0	0	0	0
Gm15393	0	0	2.10516	0	0	0	0	0	0	0	0	0
Htr5b	24.3776	42.4162	27.3671	24.551	7.37968	31.5074	63.4004	44.9196	52.2982	49.823	48.1857	68.181
Gm8217	0	0	0	0	0	0	0	0	0	0	0	0
Ddx18	1157.94	1132.51	1018.9	1151.93	1102.73	1123.15	953.193	1139.96	911.196	963.79	1108.27	949.732
Gm28591	0	0	0	0	0	0	0	0	0	0	0	0
Gm37920	0	0	0	0	0	0	0	0	0	0	0	0
Gm15394	0	0	3.15774	0	0	0	0	0	0	0	0	0
Gm8392	0	0	0	0	0	0	0	0	0	0	0	0
Gm26472	0	0	0	0	0	0	0	0	0	0	0	0
Gm28590	0	0	0	0	0	0	0	0	0	0	0	0
Gm24547	0	0	0	0	0	0	0	0	0	0	0	0
Gm36982	0	0	0	0	0	0	0	0	0	0	0	0
Gm25771	0	0	0	0	0	0	0	0	0	0	0	0
Gm29192	0	0	0	0	0	0	0	0	0	0	0	0
Gm37970	0	0	0	0	0	0	0	0	0	0.816771	0	0
Gm8403	0	0	0	0	0	0	0	0	0	0	0	0
Gm28911	0	0	0	0	2.10848	0	1.09311	0	0	0	6.88367	0.960295
Gm20058	0	0	0	0	0	0	0	0	0	0	0	0
Gm28912	0	0	0	0	0	0	0	0	0	0	0	0
Dpp10	11.3182	1.0604	19.999	8.83836	11.5966	16.6804	9.838	36.9339	11.0631	16.3354	19.5037	24.0074
Gm37478	0	0	1.05258	0	0	0	0	0	0	0	0	0
Gm37221	0	0	0	0	0	0	0	0	0	0	0	0
Gm24791	0	0	0	0	0	0	0	0	0	0	0	0
Gm37066	0	0	0	0	0	0	0	0	0	0	0	0
Gm37781	0	0	0	0	0	0	0	0	0	0	0	0
Gm37396	0	0	0	0	1.05424	0	5.46555	0	6.03441	0	0	0
Gm38263	0	0	2.10516	0	0	0	2.18622	0	0	0	1.14728	0.960295
Gm28929	0	0	0	0	0	0	0	0	0	0	0	0
Gm18875	0	0	3.15774	0	0	0	0	0	0	0	0	0
Gm37551	0	0	0	0	0	0	0	2.99464	4.02294	0	0	0
Gm38073	0	0	0	0	0	0	0	0	0	0	0	0
Gm25578	0	0	0	0	0	0	0	0	0	0	0	0
Gm28928	0	0	0	0	0	0	0	0	0	0	0	0
Gm28299	0	0	0	0	0	0	0	0	0	0	0	0
[truncated: 48,602 more rows]
